# Supplementary material for: A revision of the Dulcamaroid Clade of Solanum L. (Solanaceae)
Source: PhytoKeys. 2013 May 10;(22):1–432. doi: 10.3897/phytokeys.22.4041 (PMC3689140; doi:10.3897/phytokeys.22.4041)
Supplement: XML Treatment for Solanum [file phytokeys.22.4041-treatment1.xml]

<!DOCTYPE tp:taxon-treatment
  PUBLIC "-//TaxonX//DTD Taxonomic Treatment Publishing DTD v0 20100105//EN" "tax-treatment-NSO.dtd">
<tp:taxon-treatment xmlns:tp="http://www.plazi.org/taxpub"><tp:treatment-meta><mixed-citation publication-type="journal"><person-group><name><surname>Knapp</surname><given-names>Sandra</given-names></name></person-group><article-title>A revision of the Dulcamaroid Clade of 
                    <italic>Solanum</italic> L. (Solanaceae)
                </article-title><source>PhytoKeys</source><day>10</day><month>5</month><year>2013</year><volume>2013</volume><issue>22</issue><fpage>1</fpage><lpage>432</lpage><pub-id pub-id-type="doi">10.3897/phytokeys.22.4041</pub-id></mixed-citation></tp:treatment-meta><tp:nomenclature><tp:taxon-name>
                            <tp:taxon-name-part taxon-name-part-type="genus">Solanum</tp:taxon-name-part>
                        <object-id xmlns:xlink="http://www.w3.org/1999/xlink" xlink:type="simple">http://species-id.net/wiki/Solanum</object-id>
								</tp:taxon-name><tp:taxon-authority>L., Sp. pl. 184. 1753.</tp:taxon-authority></tp:nomenclature><tp:treatment-sec sec-type="Lectotype species"><title>Lectotype species</title><p>designated by <xref ref-type="bibr" rid="B58">Henderson 1974</xref>: <italic><tp:taxon-name>Solanum nigrum</tp:taxon-name></italic> L. [I accept here the generic synonymy of <xref ref-type="bibr" rid="B37">D’Arcy (1972</xref>, 1974) with the addition of <italic><tp:taxon-name>Amatula</tp:taxon-name></italic> Moench, <italic><tp:taxon-name>Cyphomandra</tp:taxon-name></italic> Sendtn., <italic><tp:taxon-name>Lycopersicon</tp:taxon-name></italic> Mill., <italic><tp:taxon-name>Normania</tp:taxon-name></italic> Lowe, and <italic><tp:taxon-name>Triguera</tp:taxon-name></italic> Cav.].</p></tp:treatment-sec><tp:treatment-sec sec-type="Description"><title>Description.</title><p>Herbs, shrubs, trees, or vines, with or without prickles, glabrous or pubescent with unbranched or branched (including stellate), often glandular hairs. Leaves alternate or paired and frequently unequal in size, simple to pinnately lobed or compound, petiolate or sessile, without stipules, but sometimes with “pseudostipules” (Potato clade). Inflorescences cymose, branched or unbranched. Flowers usually perfect, (4-) 5-merous, actinomorphic or zygomorphic; calyx campanulate, sometimes accrescent in fruit, corolla rotate, campanulate, stellate, or urceolate, white, green, yellow, pink, or purple; stamens equal or unequal, the filaments generally short and inserted at the corolla base, the anthers basifixed, equal or unequal, blunt or tapered toward apex, opening by terminal pores, these sometimes expanding into longitudinal slits, or introrsely longitudinally dehiscent with age in sect. <italic><tp:taxon-name>Lycopersicon</tp:taxon-name></italic>; ovary 2-carpellate; ovules many; style articulated at base or above the base, usually slender; stigma capitate to elongate-clavate. Fruit a berry, usually fleshy but occasionally dry, usually many-seeded, the seeds often flattened; embryo curved, embedded in abundant endosperm. Chromosome number: n = 12, 23, 24, 48.</p></tp:treatment-sec><tp:treatment-sec sec-type="Discussion"><title>Discussion.</title><p>The generic description applies to <italic><tp:taxon-name>Solanum</tp:taxon-name></italic> including all those genera traditionally segregated from it: <italic><tp:taxon-name>Cyphomandra</tp:taxon-name></italic> (Bohs 1995), <italic><tp:taxon-name>Lycopersicon</tp:taxon-name></italic> (<xref ref-type="bibr" rid="B147">Spooner et al. 1993</xref>; <xref ref-type="bibr" rid="B130">Peralta et al. 2008</xref>), <italic><tp:taxon-name>Normania</tp:taxon-name></italic>, and <italic><tp:taxon-name>Triguera</tp:taxon-name></italic> (<xref ref-type="bibr" rid="B17">Bohs and Olmstead 2001</xref>). Data from chloroplast DNA sequences strongly support the inclusion of these segregates in a monophyletic <italic><tp:taxon-name>Solanum</tp:taxon-name></italic> (<xref ref-type="bibr" rid="B16">Bohs 2005</xref>). Some workers (e.g., <xref ref-type="bibr" rid="B64">Hunziker 2001</xref>) maintain these taxa as distinct genera.</p></tp:treatment-sec><ref-list><ref id="B58"><mixed-citation xmlns:xlink="http://www.w3.org/1999/xlink" xlink:type="simple"><person-group><name name-style="western"><surname>Henderson</surname><given-names>RF</given-names></name></person-group> (<year>1974</year>)<article-title> <italic><tp:taxon-name>Solanum nigrum</tp:taxon-name></italic> L. (Solanaceae) and related species in Australia.</article-title><source>Contributions from the Queensland Herbarium </source><volume>16</volume>: <fpage>1</fpage>-<lpage>78</lpage>.</mixed-citation></ref><ref id="B37"><mixed-citation xmlns:xlink="http://www.w3.org/1999/xlink" xlink:type="simple"><person-group><name name-style="western"><surname>D’Arcy</surname><given-names>WG</given-names></name></person-group> (<year>1972</year>)<article-title> Solanaceae studies II: Typification of subdivisions of <italic>Solanum</italic>.</article-title><source>Annals of the Missouri Botanical Garden </source><volume>59</volume>: <fpage>262</fpage>-<lpage>278</lpage>. doi: <ext-link ext-link-type="uri" xlink:href="http://dx.doi.org/10.2307/2394758" xlink:type="simple">10.2307/2394758</ext-link></mixed-citation></ref><ref id="B147"><mixed-citation xmlns:xlink="http://www.w3.org/1999/xlink" xlink:type="simple"><person-group><name name-style="western"><surname>Spooner</surname><given-names>DM</given-names></name><name name-style="western"><surname>Anderson</surname><given-names>GJ</given-names></name><name name-style="western"><surname>Jansen</surname><given-names>RK</given-names></name></person-group> (<year>1993</year>)<article-title> Chloroplast DNA evidence for the interrealtionships of tomatoes, potatoes, and pepinos (Solanaceae).</article-title><source>American Journal of Botany </source><volume>80</volume>: <fpage>676</fpage>-<lpage>688</lpage>.</mixed-citation></ref><ref id="B130"><mixed-citation xmlns:xlink="http://www.w3.org/1999/xlink" xlink:type="simple"><person-group><name name-style="western"><surname>Peralta</surname><given-names>IE</given-names></name><name name-style="western"><surname>Spooner</surname><given-names>DM</given-names></name><name name-style="western"><surname>Knapp</surname><given-names>S</given-names></name></person-group> (<year>2008</year>)<article-title> Taxonomy of wild tomatoes and their relatives (<italic>Solanum</italic> sections <italic>Lycopersicoides</italic>, <italic>Juglandifolia</italic>, <italic>Lycopersicon</italic>; Solanaceae).</article-title><source>Systematic Botany Monographs </source><volume>84</volume>: <fpage>1</fpage>-<lpage>186</lpage>.</mixed-citation></ref><ref id="B17"><mixed-citation xmlns:xlink="http://www.w3.org/1999/xlink" xlink:type="simple"><person-group><name name-style="western"><surname>Bohs</surname><given-names>L</given-names></name><name name-style="western"><surname>Olmstead</surname><given-names>RG</given-names></name></person-group> (<year>2001</year>)<article-title> A reassessment of <italic>Normania</italic> and <italic>Triguera</italic> (Solanaceae).</article-title><source>Pland Systematics and Evolution </source><volume>228</volume>: <fpage>33</fpage>-<lpage>48</lpage>. doi: <ext-link ext-link-type="uri" xlink:href="http://dx.doi.org/10.1007/s006060170035" xlink:type="simple">10.1007/s006060170035</ext-link></mixed-citation></ref><ref id="B16"><mixed-citation xmlns:xlink="http://www.w3.org/1999/xlink" xlink:type="simple"><person-group><name name-style="western"><surname>Bohs</surname><given-names>L</given-names></name></person-group> (<year>2005</year>)<article-title> Major clades in <italic>Solanum</italic> based on <italic>ndh</italic>F sequences.</article-title> In: <person-group><name name-style="western"><surname>Keating</surname><given-names>RC</given-names></name><name name-style="western"><surname>Hollowell</surname><given-names>VC</given-names></name><name name-style="western"><surname>Croat</surname><given-names>TB</given-names></name></person-group> (<role>Eds</role>). <issue-title>A festschrift for William G.</issue-title><source>D’Arcy: the legacy of a taxonomist, Monographs in Systematic Botany from the Missouri Botanical Garden, Vol. 104. Missouri Botanical Garden Press, St. Louis</source>: <fpage>27</fpage>-<lpage>49</lpage>.</mixed-citation></ref><ref id="B64"><mixed-citation xmlns:xlink="http://www.w3.org/1999/xlink" xlink:type="simple"><person-group><name name-style="western"><surname>Hunziker</surname><given-names>AT</given-names></name></person-group> (<year>2001</year>)<source> Genera Solanacearum, the genera of Solanaceae illustrated, arranged according to a new system. ARG Gantner Verlag, Ruggell, Liechtenstein,</source></mixed-citation></ref></ref-list></tp:taxon-treatment>
