# Supplementary material for: A revision of the Dulcamaroid Clade of Solanum L. (Solanaceae)
Source: PhytoKeys. 2013 May 10;(22):1–432. doi: 10.3897/phytokeys.22.4041 (PMC3689140; doi:10.3897/phytokeys.22.4041)
Supplement: XML Treatment for Solanum cutervanum [file phytokeys.22.4041-treatment13.xml]

<!DOCTYPE tp:taxon-treatment
  PUBLIC "-//TaxonX//DTD Taxonomic Treatment Publishing DTD v0 20100105//EN" "tax-treatment-NSO.dtd">
<tp:taxon-treatment xmlns:tp="http://www.plazi.org/taxpub"><tp:treatment-meta><mixed-citation publication-type="journal"><person-group><name><surname>Knapp</surname><given-names>Sandra</given-names></name></person-group><article-title>A revision of the Dulcamaroid Clade of 
                    <italic>Solanum</italic> L. (Solanaceae)
                </article-title><source>PhytoKeys</source><day>10</day><month>5</month><year>2013</year><volume>2013</volume><issue>22</issue><fpage>1</fpage><lpage>432</lpage><pub-id pub-id-type="doi">10.3897/phytokeys.22.4041</pub-id></mixed-citation></tp:treatment-meta><tp:nomenclature><label>12.</label><tp:taxon-name> 
                            <tp:taxon-name-part taxon-name-part-type="genus">Solanum</tp:taxon-name-part> 
                            <tp:taxon-name-part taxon-name-part-type="species">cutervanum</tp:taxon-name-part> 
                        <object-id xmlns:xlink="http://www.w3.org/1999/xlink" xlink:type="simple">http://species-id.net/wiki/Solanum_cutervanum</object-id>
								</tp:taxon-name><tp:taxon-authority>Zahlbr., Ann. K. K. Naturhist. Hofmus. 7: 7. 1892</tp:taxon-authority><xref ref-type="fig" rid="F31">Figure 31</xref><tp:nomenclature-citation-list><tp:nomenclature-citation><tp:taxon-name>Solanum angustifolium</tp:taxon-name><comment> Ruiz &amp; Pav., Fl. Peruv. 2: 33, t. 163b. 1799, non <italic><tp:taxon-name>Solanum angustifolium</tp:taxon-name></italic> Miller, 1768, nec <italic><tp:taxon-name>Solanum angustifolium</tp:taxon-name></italic> Lam., 1793. Type: Peru. Huánuco: Acomayo, <italic>H. Ruiz &amp; J. Pavón</italic> s.n. (lectotype, designated by <xref ref-type="bibr" rid="B78">Knapp 2008c</xref>, pg. 310: MA [MA-747093]; isolectotypes: F, MA [MA-747094, MA-747095]).</comment></tp:nomenclature-citation><tp:nomenclature-citation><tp:taxon-name>Solanum pulverulentum</tp:taxon-name><comment> Pers., Syn. 1: 223. 1805. Type: Based on <italic><tp:taxon-name>Solanum angustifolium</tp:taxon-name></italic> Ruiz &amp; Pav., Fl. Peruv. 2: 33, t. 163b. 1799, non <italic><tp:taxon-name>Solanum angustifolium</tp:taxon-name></italic> Miller, 1768, nec <italic><tp:taxon-name>Solanum angustifolium</tp:taxon-name></italic> Lam., 1793.</comment></tp:nomenclature-citation><tp:nomenclature-citation><tp:taxon-name>Solanum aureum</tp:taxon-name><comment> Dunal var. <italic>angustelanceolatum</italic> Bitter, Bot. Jahrb. Syst. 54, Beibl. 119: 13. 1916. Type: Peru. Huánuco: Chaglla, 3100-3200 m, c. 9°46'S, 1909-1914, <italic>A. Weberbauer 6700</italic> (holotype: B, destroyed; lectotype, designated by <xref ref-type="bibr" rid="B78">Knapp 1989</xref>: 90: F [F-628476, F neg. 69667]; isolectotypes: GH [GH00077582], MOL, US [US-1444961]).</comment></tp:nomenclature-citation><tp:nomenclature-citation><tp:taxon-name>Solanum aureum</tp:taxon-name><comment> Dunal var. <italic>latelanceolatum</italic> Bitter, Bot. Jahrb. Syst. 54, Beibl. 119: 13. 1916. Type: Peru. Huánuco: Chaglla, 3100-3200 m, c. 9°46'S, 1909-1914, <italic>A. Weberbauer 6700</italic> (holotype: B, destroyed; lectotype, designated here: US [US-1444961]; isolectotypes: F, MOL, US).</comment></tp:nomenclature-citation></tp:nomenclature-citation-list></tp:nomenclature><tp:treatment-sec sec-type="Type"><title>Type.</title><p>Peru. Cajamarca: Cutervo, <italic>C. von Jelski 30</italic> (holotype: W [W 1891-0004325, F neg. 33065]).</p></tp:treatment-sec><tp:treatment-sec sec-type="Description"><title>Description.</title><p>Shrubs to small trees, 1–7 m tall. Stems and leaves densely covered with loosely branching golden tree-like trichomes; leaf scars somewhat raised, the stem not winged; new growth densely pubescent with golden tree-like trichomes above and below. Bark of older stems dark reddish-brown, sparsely pubescent with the tree-like trichomes of the young stems. Sympodial units plurifoliate. Leaves simple, 6.5–13 cm long, 1.7–5 cm wide, elliptic or occasionally narrowly elliptic (type), the upper surfaces of the blades drying dark, sparsely pubescent with golden tree-like trichomes, these mostly along the veins, the lower surfaces pubescent with golden trichomes like those of the upper surfaces, the pubescence denser than that above; primary veins 8–12 pairs, sparsely pubescent; base acute, not winged on to the petiole; margins entire, not markedly revolute; apex acute; petiole 0.5–2 cm long, densely golden pubescent. <!--PageBreak-->Inflorescences terminal, later appearing lateral or in the fork of the branches, 4–10 cm long, pyramidal, branching ca. 10 times, with 10–20 flowers densely pubescent with loose golden tree-like trichomes like those of the young stems; peduncle 1–4 cm long; pedicels 0.7–1.3 cm long, ca. 0.5 mm in diameter at the base tapering to an apical diameter of 1 mm, slightly nodding at anthesis, densely pubescent with golden tree-like trichomes, articulated at the base and inserted in a sleeve ca. 0.5 mm long; pedicel scars closely spaced and congested at the inflorescence branch tips. Buds ellipsoid, the corolla strongly exserted from the calyx tube. Flowers all perfect, 5-merous. Calyx tube <!--PageBreak-->1.5–2 mm long, conical, the lobes deltate, 1.5–2 mm long, densely pubescent abaxially with golden tree-like trichomes, densely pubescent adaxially with dendritic and simple trichomes. Corolla 1.5–1.8 cm in diameter, violet or occasionally white, lobed 3/4 of the way to the base, the lobes 7–8 mm long, 4–5 mm wide, planar at anthesis, densely pubescent abaxially with tiny dendritic trichomes, these denser at the tips of the lobes, adaxial surfaces glabrous. Filament tube absent; free portion of the filaments 1–1.5 mm long, occasionally slightly pubescent near the base; anthers 3.4–4 mm long, 1–1.5 mm wide, loosely connivent, poricidal at the tips, the pores becoming slit-like with age. Ovary glabrous or with a few dendritic trichomes at the apex, glabrate in fruit; style 5–7 mm long, sparsely to densely pubescent at the base or along its entire length with golden dendritic trichomes; stigma bilobed, the surface minutely papillose. Fruit a globose, purplish-black berry, with thin pericarp, 1–1.2 cm in diameter; fruiting pedicels 1–1.5 cm long, woody, nodding to more or less erect, ca. 1 mm in diameter at the base. Seeds ca. 8–10 per fruit, 3–4 mm × 2.5–3.5 mm, flattened lenticular, reddish-brown, the surfaces minutely pitted. Chromosome number: not known.</p><fig id="F31" position="float" orientation="portrait"><label>Figure 31.</label><caption><p><italic><tp:taxon-name>Solanum cutervanum</tp:taxon-name></italic> Zahlbr. (drawn from <italic>Hutchison &amp; von Bismarck 6571</italic>). Reproduced from <xref ref-type="bibr" rid="B68">Knapp (1989)</xref> with permission of the Natural History Museum Botany Library. Illustration by Margaret Tebbs.</p></caption><graphic xmlns:xlink="http://www.w3.org/1999/xlink" xlink:href="PhytoKeys-022-001-g031.jpg" position="float" orientation="portrait" xlink:type="simple"/></fig></tp:treatment-sec><tp:treatment-sec sec-type="Distribution"><title>Distribution</title><p>(<xref ref-type="fig" rid="F32">Figure 32</xref>). Andean Peru from Piura to Puno with a single collection known from Bolivia; 2500–3300 m.</p><fig id="F32" position="float" orientation="portrait"><label>Figure 32.</label><caption><p>Distribution of <italic><tp:taxon-name>Solanum cutervanum</tp:taxon-name></italic> Zahlbr.</p></caption><graphic xmlns:xlink="http://www.w3.org/1999/xlink" xlink:href="PhytoKeys-022-001-g032.jpg" position="float" orientation="portrait" xlink:type="simple"/></fig></tp:treatment-sec><tp:treatment-sec sec-type="Ecology"><title>Ecology.</title><p>In rocky uplands, cloud forests and along trails in forest, usually growing in the open.</p></tp:treatment-sec><tp:treatment-sec sec-type="Common names"><title>Common names:</title><p>Peru: rama de serrano (<xref ref-type="bibr" rid="B68">Knapp 1989</xref>).</p></tp:treatment-sec><tp:treatment-sec sec-type="Conservation status"><title>Conservation status.</title><p>Least Concern (LC); EOO &gt;100,000 km<sup>2</sup> (LC) and AOO &gt;10,000 km<sup>2</sup> (LC). See <xref ref-type="bibr" rid="B116">Moat (2007)</xref> for explanation of measurements.</p></tp:treatment-sec><tp:treatment-sec sec-type="Discussion"><title>Discussion.</title><p><italic><tp:taxon-name>Solanum cutervanum</tp:taxon-name></italic> had long been confused with and placed in the synonymy of S. <italic>nitidum</italic>. Specimens of both these species were previously annotated as <italic><tp:taxon-name>Solanum pulverulentum</tp:taxon-name></italic> Pers., perhaps due to their superficial similarity and sympatric distribution. The two species, however, are very different. <italic><tp:taxon-name>Solanum cutervanum</tp:taxon-name></italic> has golden or brownish tree-like trichomes on stems, leaves and inflorescences and black berries, while <italic><tp:taxon-name>Solanum nitidum</tp:taxon-name></italic> has more delicate, greyish, strictly dendritic trichomes and red ripe berries.</p><p><italic><tp:taxon-name>Solanum cutervanum</tp:taxon-name></italic> is closely related to <italic><tp:taxon-name>Solanum ruizii</tp:taxon-name></italic>, also from central Peru. It differs from that species in its often dichasial branching, rounded leaf bases, smaller flowers and deltate calyx lobes. These sister taxa are sympatric and flower size may contribute to reproductive isolation. Some populations of <italic><tp:taxon-name>Solanum cutervanum</tp:taxon-name></italic> from N Peru have broadly elliptical leaves superficially reminiscent of <italic><tp:taxon-name>Solanum aureum</tp:taxon-name></italic>, a vining species with golden strictly dendritic pubescence.</p><p>Unfortunately the species name <italic><tp:taxon-name>Solanum pulverulentum</tp:taxon-name></italic> Pers., so long in use for this species, is a later homonym of <italic><tp:taxon-name>Solanum pulverulentum</tp:taxon-name></italic> L., itself a superfluous name for <italic><tp:taxon-name>Solanum tomentosum</tp:taxon-name></italic> L., an African prickly species (see <xref ref-type="bibr" rid="B163">Vorontsova and Knapp, in review</xref>). Linneaus only used the epithet <italic>pulverulentum</italic> in the 1759 edition of his <italic>Systemae Naturae</italic>, and in later publications reverted to the use of his original epithet <italic>tomentosum</italic> for the South African species.</p><p>Many monographers in <italic><tp:taxon-name>Solanum</tp:taxon-name></italic> have stated that holotypes or lectotypes for Ruiz and Pavón names were in the Madrid herbarium (MA), but without specifying a particular sheet. This is incorrect when several sheets are present in MA. <xref ref-type="bibr" rid="B68">Knapp (1989)</xref> <!--PageBreak-->lectotypified <italic><tp:taxon-name>Solanum angustifolium</tp:taxon-name></italic> citing only a sheet in MA; this was rectified in 2008 by citation of the particular sheet (<xref ref-type="bibr" rid="B78">Knapp 2008c</xref>).</p><p>In describing <italic><tp:taxon-name>Solanum aureum</tp:taxon-name></italic> vars. <italic>angustelanceolatum</italic> and <italic>latelanceolatum</italic> <xref ref-type="bibr" rid="B10">Bitter (1916)</xref> used sheets of <italic>Weberbauer 6700</italic> at B for both names; he stated that within a branch leaf morphology was relatively uniform, but that between branches (probably sheets, as he never saw these or any other South American <italic><tp:taxon-name>Solanum</tp:taxon-name></italic> in the field) there was a great deal of variation. He compared <italic>Weberbauer 6700</italic> to a sheet at B collected by Humboldt (an isotype of <italic><tp:taxon-name>Solanum aureum</tp:taxon-name></italic>) and clearly stated (<xref ref-type="bibr" rid="B10">Bitter 1916</xref>) that the Humboldt<!--PageBreak--> sheet represented the typical variety, and that various sheets of <italic>Weberbauer 6700</italic> were his new taxa. I have selected the F duplicate as the lectotype of var. <italic>angustelanceolatum</italic> (<xref ref-type="bibr" rid="B68">Knapp 1989</xref>) and here selected the US sheet of the same number with slightly wider leaves as the lectotype of var. <italic>latelanceolatum</italic> as no duplicate material annotated by Bitter has been found. It is likely he was using material at Berlin (now destroyed) for his description.</p></tp:treatment-sec><tp:treatment-sec sec-type="Specimens examined"><title>Specimens examined.</title><p><bold>Bolivia</bold>. <bold>La Paz</bold>: Franz Tamayo, Parque Nacional Madidi, Puina Viejo, ca. 3 km río abajo por camino al E del río, 3345 m, 20 Jun 2005, <italic>Fuentes 8507</italic> (NY).</p><p><bold>Ecuador</bold>. <bold>Azuay</bold>: Cantón Sevilla de Oro, Sevilla de Oro, eastern Cordillera, 4-6 km N of village, 2743 m, 14 Aug 1945, <italic>Camp E-4698</italic> (MO); Cantón Cuenca, Cuenca, Cuenca, Parroquia Cumbe, 2682 m, 3 Jul 1991, <italic>Cerón 15542</italic> (MO); Cantón Sevilla de Oro, Sevilla de Oro, 2950 m, 18 Apr 1968, <italic>Harling et al. 8454</italic> (MO); <bold>Azuay/Morona Santiago</bold>: road Gualaceo-Limón, at the pass point, La Virgen, 3500 m, 26 Feb 1993, <italic>Harling &amp; Ståhl 26713</italic> (MO); <bold>Loja</bold>: Las Chinchas, region central, 2250 m, 12 Apr 1944, <italic>Acosta-Solís 7786</italic> (F); Cordillera de Las Lagunitas. Amaluza-Jimbura-Zumba, Km 36, 3390 m, 22 Nov 1994, <italic>Jørgensen et al. 747</italic> (BM, MO); Parque Nacional Podocarpus, above Cajanuma, trail from ‘Centro de Información’ toward ‘Lagunas de Compadre’, 3100 m, 19 Jan 1989, <italic>Madsen 85561</italic> (BM).</p><p><bold>Peru</bold>. <bold>Amazonas</bold>: Luya, Camporedondo, Tullanya, base Cerro Huicsocunga, 3075 m, 7 Dec 1996, <italic>Díaz &amp; Peña 8853</italic> (MO); Chachapoyas, Cerros de Calla-calla, uppermost slopes and summit, near kms 403-407 of Balsas-Leimebamba road, 3400 m, 18 Aug 1962, <italic>Wurdack 1704</italic> (USM); <bold>Cajamarca</bold>: Jaén, Sallique, 3300 m, 26 Jun 1998, <italic>Campos et al. 5102</italic> (MO); Jaén, Sallique. Quebrada Grande, camino entre La Cocha y Tablón, 2750 m, 2 Jul 1998, <italic>Campos et al. 5183</italic> (BM, MO); Jaén, Lanchal, La Concha, Dist. Sallique, 2960 m, 16 Jun 1998, <italic>Díaz et al. 9597</italic> (MO, USM); Jaén, Sallique, Quebrada grande, ruta entre La Cocha y Tablón, 2770 m, 30 Jul 1998, <italic>Díaz et al. 9779</italic> (BM, MO, MOL); Jaén, Paramillo de Pomahuaca, antes del pajonal, 3200 m, 8 Nov 1999, <italic>Díaz &amp; Campos 10908</italic> (USM); El Pargo, 42 km E of Llama, ca. 14 km SE of Tunas Pampas, 3000 m, 8 Sep 1991, <italic>Gentry et al. 74570</italic> (MO, USM); El Pargo, 16 km E of Tunas Pampa, ca. 42 km E of Llama on road to Huambos, 3000 m, 18 Sep 1991, <italic>Gentry et al. 74897</italic> (MO, USM); Chota, Bosque El Pargo, entre Llama y Huambos, 3010 m, 12 Aug 1994, <italic>Leiva G. et al. 1485</italic> (BM); <bold>Cusco</bold>: Calca, Choquecancha, Azulcocha, Dist. Lares, 3832 m, 18 Feb 2005, <italic>Valenzuela et al. 4978</italic> (NY); <bold>Huánuco</bold>: Huamalíes, Monzón, cerros al sudoeste de Monzón, 3500 m, <italic>Weberbauer 3310</italic> (MOL); <bold>Lambayeque</bold>: Ferrañafe, Cañariaco, Distrito Cañaris, sector Cañariaco, 3083 m, 16 Aug 2008, <italic>Marcelo Peña et al. 3688</italic> (MOL); <bold>Pasco</bold>: Oxapampa, Distrito Huancabamba, Lanturachi, sector Santa Barbara, camino a Milpo, 2824 m, 10 Oct 2003, <italic>Perea et al. 702</italic> (BM); <bold>Piura</bold>: Huancabamba, El Tambo, 3 Jun 1961, <italic>Acleto 294</italic> (USM); Huancabamba, Carmen de la Frontera, alturas de Nueva York, 3280 m, 27 Jul 2006, <italic>Cano et al. 16766</italic> (USM); Huancabamba, carretera entre Canchaque y Huancabamba, 2800 m, 14 Jan 1988, <italic>Díaz et al. 2719</italic> (MO); Huancabamba, Mitopampa (Huancabamba-Cuello del Indio), 2650 m, 22 Jul 1975, <italic>Sagástegui et al. 8251</italic> <!--PageBreak-->(MO); <bold>San Martín</bold>: Mariscal Caceres, Parque Nacional Rio Abiseo, cerro al sur de campamento Chochas, 3500 m, 30 Jun 1996, <italic>Cano et al. 7439</italic> (USM); Distrito de Huicongo, valle de Ruibarbos, 3650 m, 12 Jun 2001, <italic>León &amp; Ramírez 5200</italic> (BM); Mariscal Cáceres, Parque Nacional Rio Abiseo, Puerta del Monte, 3200 m, <italic>Young 1573</italic> (K); Mariscal Cáceres, Parque Nacional Rio Abiseo, Chochos, 3400 m, 14 Feb 1986, <italic>Young 2809</italic> (K, MOL, USM); Mariscal Cáceres, Parque Nacional Rio Abiseo, Chochos, 3450 m, 13 Jun 1986, <italic>Young 3763</italic> (K); Mariscal Cáceres, Parque Nacional Rio Abiseo, 3400 m, 3 Jul 1986, <italic>Young 3866</italic> (K, MOL, USM); Mariscal Cáceres, Parque Nacional Rio Abiseo, along trail to El Mirador, Puerta del Monte, NW corner of Park, 3100 m, 11 Jul 1987, <italic>Young &amp; León 4475</italic> (USM).</p></tp:treatment-sec><ref-list><ref id="B68"><mixed-citation xmlns:xlink="http://www.w3.org/1999/xlink" xlink:type="simple"><person-group><name name-style="western"><surname>Knapp</surname><given-names>S</given-names></name></person-group> (<year>1989</year>)<article-title> A revision of the <italic><tp:taxon-name>Solanum nitidum</tp:taxon-name></italic> species group (section <italic>Holophylla</italic> pro parte: Solanaceae).</article-title><source>Bulletin of the British Museum of Natural History (Botany) </source><volume>19</volume>: <fpage>63</fpage>-<lpage>112</lpage>.</mixed-citation></ref><ref id="B78"><mixed-citation xmlns:xlink="http://www.w3.org/1999/xlink" xlink:type="simple"><person-group><name name-style="western"><surname>Knapp</surname><given-names>S</given-names></name></person-group> (<year>2008c</year>)<article-title> Lectotypification of Ruiz and Pavón’s names in <italic>Solanum</italic> (Solanaceae).</article-title><source>Anales del Jardin Botánico de Madrid </source><volume>65</volume>: <fpage>307</fpage>-<lpage>329</lpage>. doi: <ext-link ext-link-type="uri" xlink:href="http://dx.doi.org/10.3989/ajbm.2008.v65.i2.295" xlink:type="simple">10.3989/ajbm.2008.v65.i2.295</ext-link></mixed-citation></ref><ref id="B116"><mixed-citation xmlns:xlink="http://www.w3.org/1999/xlink" xlink:type="simple"><person-group><name name-style="western"><surname>Moat</surname><given-names>J</given-names></name></person-group> (<year>2007</year>)<source> Conservation assessment tools extension for ArcView 3.x, version 1.2. GIS Unit, Royal Botanic Gardens, Kew. Available at http://www.rbgkew.org.uk/cats</source></mixed-citation></ref><ref id="B163"><mixed-citation xmlns:xlink="http://www.w3.org/1999/xlink" xlink:type="simple">Vorontsova MS, Knapp S (in review) A revision of the spiny solanums, <italic>Solanum</italic> subgenus <italic>Leptostemonum</italic> (Solanaceae) in Africa and Madagascar. Systematic Botany Monographs.</mixed-citation></ref><ref id="B10"><mixed-citation xmlns:xlink="http://www.w3.org/1999/xlink" xlink:type="simple"><person-group><name name-style="western"><surname>Bitter</surname><given-names>G</given-names></name></person-group> (<year>1916</year>)<source> Solanaceae andinae. Botanische Jahrbücher für Systematik, Pflanzengeschichte und Pflanzengeographie 54, Beiblatt 119: 5–17.</source></mixed-citation></ref></ref-list></tp:taxon-treatment>
