# Supplementary material for: A revision of the Dulcamaroid Clade of Solanum L. (Solanaceae)
Source: PhytoKeys. 2013 May 10;(22):1–432. doi: 10.3897/phytokeys.22.4041 (PMC3689140; doi:10.3897/phytokeys.22.4041)
Supplement: XML Treatment for Solanum flaccidum [file phytokeys.22.4041-treatment18.xml]

<!DOCTYPE tp:taxon-treatment
  PUBLIC "-//TaxonX//DTD Taxonomic Treatment Publishing DTD v0 20100105//EN" "tax-treatment-NSO.dtd">
<tp:taxon-treatment xmlns:tp="http://www.plazi.org/taxpub"><tp:treatment-meta><mixed-citation publication-type="journal"><person-group><name><surname>Knapp</surname><given-names>Sandra</given-names></name></person-group><article-title>A revision of the Dulcamaroid Clade of 
                    <italic>Solanum</italic> L. (Solanaceae)
                </article-title><source>PhytoKeys</source><day>10</day><month>5</month><year>2013</year><volume>2013</volume><issue>22</issue><fpage>1</fpage><lpage>432</lpage><pub-id pub-id-type="doi">10.3897/phytokeys.22.4041</pub-id></mixed-citation></tp:treatment-meta><tp:nomenclature><label>17.</label><tp:taxon-name> 
                            <tp:taxon-name-part taxon-name-part-type="genus">Solanum</tp:taxon-name-part> 
                            <tp:taxon-name-part taxon-name-part-type="species">flaccidum</tp:taxon-name-part> 
                        <object-id xmlns:xlink="http://www.w3.org/1999/xlink" xlink:type="simple">http://species-id.net/wiki/Solanum_flaccidum</object-id>
								</tp:taxon-name><tp:taxon-authority>Vell., Fl. Flumin. 87. 1829</tp:taxon-authority><xref ref-type="fig" rid="F43">Figure 43</xref><tp:nomenclature-citation-list><tp:nomenclature-citation><tp:taxon-name>Solanum triphyllum</tp:taxon-name><comment> Vell., Fl. Flumin. 88. 1829. Type: Brazil. Rio de Janeiro: Boavista, <italic>Anon</italic>. (no specimens cited; lectotype, designated here: Vellozo, Fl. Flumin. Icones 2, tab. 120. 1831).</comment></tp:nomenclature-citation><tp:nomenclature-citation><tp:taxon-name>Solanum convolvulus</tp:taxon-name><comment> Sendtn. in Mart., Fl. Bras. 10: 48. 1846. Type: Brazil. Southern Brazil, <italic>F. Sellow</italic> [46] (lectotype, designated here: P [P00335275]; isolectotypes: C [F neg. 22880], F fragment [F-617553], LE, M [Morton neg. 8689], P [Morton neg. 8165], W [W-1889/0294607, W-0003282]).</comment></tp:nomenclature-citation><tp:nomenclature-citation><tp:taxon-name>Solanum fultum</tp:taxon-name><comment> Schrank ex Sendtn. in Mart., Fl. Bras. 10: 49. 1846. Type: Brazil. Minas Gerais: São João Batista, Sept, <italic>C. Martius</italic> [1071] (lectotype, designated here: M [M0171876, F neg. 6531]).</comment></tp:nomenclature-citation><tp:nomenclature-citation><tp:taxon-name>Solanum delilei</tp:taxon-name><comment> Dunal, Prodr. [A.P. de Candolle] 13(1): 81. 1852. Type: France: Cultivated in Paris from material said to have come from Mexico, <italic>Anon.</italic> s.n. (lectotype, designated here: G [G00357858, F neg 23109]).</comment></tp:nomenclature-citation><tp:nomenclature-citation><tp:taxon-name>Solanum convolvulus</tp:taxon-name><comment> Sendtn. var. <italic>pilosum</italic> Dunal, Prodr. [A.P. de Candolle] 13(1): 83. 1852. Type: Brazil. No locality or specimens cited, only reference is to Sendtner’s original description.</comment></tp:nomenclature-citation><tp:nomenclature-citation><tp:taxon-name>Solanum uncinellum</tp:taxon-name><comment> Lindl. var. <italic>atrosanguineum</italic> Dunal, Prodr. [A.P. de Candolle] 13(1): 76. 1852. Type: Brazil. São Paulo: Sin. loc., <italic>C. Gaudichaud 312</italic> (holotype: P [P00335286, Morton neg. 8358]).</comment></tp:nomenclature-citation><tp:nomenclature-citation><tp:taxon-name>Solanum convolvulus</tp:taxon-name><comment> Sendtn. var. <italic>heterophyllum</italic> Witasek, Kaiserl. Akad. Wiss. Wien, Math.-Naturwiss. Kl., Denkschr. 79: 328. 1910. Type: Brazil. São Paulo: Sorocaba, 1902, <italic>M. Wacket</italic> s.n. (lectotype, designated here: W [W-1922-0001503]).</comment></tp:nomenclature-citation><!--PageBreak--><tp:nomenclature-citation><tp:taxon-name>Solanum flaccidum</tp:taxon-name><comment> Vell. var. <italic>heterophyllum</italic> Witasek, Kaiserl. Akad. Wiss. Wien, Math.-Naturwiss. Kl., Denkschr. 79: 329. 1910. Type: Brazil. Paraná: Rio Cachoeira, Antonina, 1904, <italic>M. Wacket</italic> s.n. (lectotype, designated here: WU [WU0037973]; isolectotype: WU [WU0037974]).</comment></tp:nomenclature-citation></tp:nomenclature-citation-list></tp:nomenclature><tp:treatment-sec sec-type="Type"><title>Type:</title><p>Brazil. Rio de Janeiro: Sin. loc., <italic>Anon</italic>. (no specimens cited; lectotype, designated here: Vellozo, Fl. Flumin. Icones 2, tab. 115. 1831).</p></tp:treatment-sec><tp:treatment-sec sec-type="Description"><title>Description.</title><p>Woody vine, twining by petioles. Stems glabrous to densely white pubescent with simple uniseriate trichomes 0.25–0.5 mm long; new growth densely white pubescent with simple uniseriate trichomes ca. 0.5 mm long. Bark of older stems reddish brown. Sympodial units plurifoliate, not geminate. Leaves simple or more rarely pinnatifid with 1–3 lobes, 2.5–9 cm long, 1–4 cm wide, ovate or obovate to triangular or elliptic, membranous, the upper surfaces glabrous to sparsely pubescent with simple uniseriate trichomes, these always present on the midrib, the lower surfaces pubescent with simple uniseriate trichomes ca. 0.5 mm long, these in tufts in the vein axils to densely distributed over the entire lamina; primary veins 7–9 pairs, the midrib pubescent adaxially; base truncate to slightly cordate, often asymmetric; margins entire to lobed, the lobes to 1 cm long, pinched in at the base; apex acute; petioles 1–5 cm long, glabrous to densely white-pubescent, curling and twining. Inflorescences terminal or very occasionally lateral, 1–9 cm long, many times branched, with 10–50 flowers, glabrous to densely pubescent with simple uniseriate trichomes ca. 0.5 mm long, the transition from stem to inflorescence not always clear; peduncle ca. 1 cm long; pedicels 1–1.5 cm long, slender, ca. 0.5 mm in diameter at the base, 0.5–1 mm in diameter at the apex, spreading at anthesis, glabrous to sparsely pubescent with simple trichomes, articulated at the base from a small sleeve; pedicel scars irregularly spaced 0.5–1 cm apart. Buds ellipsoid to fusiform, the corolla strongly exserted from the calyx tube before anthesis. Flowers all perfect, 5-merous. Calyx tube 2–2.5 mm long, conical, the lobes 1–1.5 mm long, broadly deltate, glabrous or sparsely pubescent. Corolla 2.3–2.5 cm in diameter, violet or purple, fading to white, rotate-stellate, lobed ca. 1/2 way to the base, the lobes 6–9 mm long, 5–8 mm wide, spreading or planar at anthesis, densely pubescent abaxially with simple uniseriate trichomes &lt; 0.25 mm long, glabrous adaxially. Filament tube minute, free portion of filaments unequal, one filament 3–3.5 mm long, the others 2–2.5 mm long, the long filament equalling the others early in anthesis, lengthening with flower age, all filaments glabrous; anthers 4.5–5 mm long, 1–1.5 mm wide, ellipsoid, loosely connivent, yellow, poricidal at the tips, the pores lengthening to slits with age or not. Ovary glabrous; style 8–10 mm long, glabrous; stigma clavate, the surface minutely papillose. Fruit a globose berry, 0.9–1 cm in diameter, green (immature?), probably shiny at maturity, glabrous the pericarp thin; fruiting pedicels 2–2.5 cm long, ca. 1 mm in diameter at the base (immature?), woody, pendent. Seeds not observed from mature berries. Chromosome number: not known.</p><fig id="F43" position="float" orientation="portrait"><label>Figure 43.</label><caption><p><italic><tp:taxon-name>Solanum flaccidum</tp:taxon-name></italic> Vell. (<bold>A–D</bold> drawn from <italic>Nee &amp; Bohs 50809</italic> <bold>E</bold> drawn from <italic>Nee &amp; Bohs 50768</italic>). Illustration by Bobbi Angell.</p></caption><graphic xmlns:xlink="http://www.w3.org/1999/xlink" xlink:href="PhytoKeys-022-001-g043.jpg" position="float" orientation="portrait" xlink:type="simple"/></fig></tp:treatment-sec><tp:treatment-sec sec-type="Distribution"><title>Distribution</title><p>(<xref ref-type="fig" rid="F44">Figure 44</xref>). Coastal eastern Brazil inland to Paraguay; 40–1800 m.</p><fig id="F44" position="float" orientation="portrait"><label>Figure 44.</label><caption><p>Distribution of <italic><tp:taxon-name>Solanum flaccidum</tp:taxon-name></italic> Vell.</p></caption><graphic xmlns:xlink="http://www.w3.org/1999/xlink" xlink:href="PhytoKeys-022-001-g044.jpg" position="float" orientation="portrait" xlink:type="simple"/></fig></tp:treatment-sec><tp:treatment-sec sec-type="Ecology"><title>Ecology.</title><p>In forests and along forest margins and riversides.</p><!--PageBreak--></tp:treatment-sec><tp:treatment-sec sec-type="Common names"><title>Common names.</title><p>Brazil. Santa Catarina: joá-cipó (<xref ref-type="bibr" rid="B144">Smith and Downs 1966</xref>).</p></tp:treatment-sec><tp:treatment-sec sec-type="Conservation status"><title>Conservation status.</title><p>Least Concern (LC); EOO &gt;100,000 km<sup>2</sup> (LC) and AOO &gt;10,000 km<sup>2</sup> (LC). See <xref ref-type="bibr" rid="B116">Moat (2007)</xref> for explanation of measurements.</p><!--PageBreak--></tp:treatment-sec><tp:treatment-sec sec-type="Discussion"><title>Discussion.</title><p><italic><tp:taxon-name>Solanum flaccidum</tp:taxon-name></italic> is a relatively common species where it occurs, and in Brazil it is found sympatrically with <italic><tp:taxon-name>Solanum odoriferum</tp:taxon-name></italic>, also a vining member of the Dulcamaroid clade. The two species can be distinguished by their leaf morphology (glabrous and shining in <italic><tp:taxon-name>Solanum odoriferum</tp:taxon-name></italic>, variously pubescent in <italic><tp:taxon-name>Solanum flaccidum</tp:taxon-name></italic>), calyx shape (truncate in <italic><tp:taxon-name>Solanum odoriferum</tp:taxon-name></italic>, lobed in <italic><tp:taxon-name>Solanum flaccidum</tp:taxon-name></italic>) and anther morphology. <italic><tp:taxon-name>Solanum flaccidum</tp:taxon-name></italic> has one anther with the filament longer than the other four, while in <italic><tp:taxon-name>Solanum odoriferum</tp:taxon-name></italic>, the filaments are all equal throughout anthesis. In early anthesis in <italic><tp:taxon-name>Solanum flaccidum</tp:taxon-name></italic><!--PageBreak-->, the filaments appear to be more or less equal, so care must be taken to examine fully mature flowers.</p><p>In Paraguay <italic><tp:taxon-name>Solanum flaccidum</tp:taxon-name></italic> is sympatric with <italic><tp:taxon-name>Solanum uncinellum</tp:taxon-name></italic>, which also has one anther borne on a longer filament. <italic><tp:taxon-name>Solanum flaccidum</tp:taxon-name></italic> has more rotate flowers than the latter species, and in general is less pubescent with simple, rather than dendritic, trichomes. The long filament in flowers of <italic><tp:taxon-name>Solanum uncinellum</tp:taxon-name></italic> is twice as long as the other filaments, while in <italic><tp:taxon-name>Solanum flaccidum</tp:taxon-name></italic> the long filament is less than twice as long as the others; in addition, the anthers of <italic><tp:taxon-name>Solanum uncinellum</tp:taxon-name></italic> are tapered and pointed, while those of <italic><tp:taxon-name>Solanum flaccidum</tp:taxon-name></italic> are ellipsoid.</p><p>As with many species in this group, <italic><tp:taxon-name>Solanum flaccidum</tp:taxon-name></italic> has heteromorphic leaves, with simple and pinnatifid leaves borne on the same stems. Once a stem is flowering, it appears that the leaves are all simple, so very few collections have been made of plants with pinnatifid leaves (but see <italic>Mueller 311</italic> at K). It may be, as with other species of this clade, that juvenile foliage is more likely to be pinnatifid than is foliage on reproductive shoots (see <italic><tp:taxon-name>Solanum dulcamaroides</tp:taxon-name></italic>).</p><p>In the absence of specimens (<xref ref-type="bibr" rid="B22">Carauta 1973</xref>), lectypification of Vellozo names is best done using the plates from that work (<xref ref-type="bibr" rid="B161">Vellozo 1831</xref>); they are distinctive and in this case have all the distinguishing features of the species (i.e., twining petioles and unequal anthers, see <xref ref-type="fig" rid="F45">Figure 45</xref>)). The name <italic><tp:taxon-name>Solanum flaccidum</tp:taxon-name></italic> has been in more common use (e.g., <xref ref-type="bibr" rid="B115">Mentz and Oliveria 2004</xref>) and is therefore to be preferred over the simulataneously published <italic><tp:taxon-name>Solanum triphyllum</tp:taxon-name></italic> (<xref ref-type="fig" rid="F46">Figure 46</xref>). <italic><tp:taxon-name>Solanum convolvulus</tp:taxon-name></italic> is lectotypifed with one of the many sheets of the syntypes that is annotated in Sendtner’s hand.</p><fig id="F45" position="float" orientation="portrait"><label>Figure 45.</label><caption><p>Lectotype of <italic><tp:taxon-name>Solanum flaccidum</tp:taxon-name></italic> Vell. (<xref ref-type="bibr" rid="B161">Vellozo 1831</xref>: tab. 115). Reproduced with permission of the Natural History Museum Botany Library.</p></caption><graphic xmlns:xlink="http://www.w3.org/1999/xlink" xlink:href="PhytoKeys-022-001-g045.jpg" position="float" orientation="portrait" xlink:type="simple"/></fig><fig id="F46" position="float" orientation="portrait"><label>Figure 46.</label><caption><p>Lectotype of <italic><tp:taxon-name>Solanum triphyllum</tp:taxon-name></italic> Vell. (<xref ref-type="bibr" rid="B161">Vellozo 1831</xref>: tab. 120). Reproduced with permission of the Natural History Museum Botany Library.</p></caption><graphic xmlns:xlink="http://www.w3.org/1999/xlink" xlink:href="PhytoKeys-022-001-g046.jpg" position="float" orientation="portrait" xlink:type="simple"/></fig><p>Although the type of <italic><tp:taxon-name>Solanum delilei</tp:taxon-name></italic> was said to have been grown from Mexican seeds and the description does not mention unequal anthers, the specimen at G has the unmistakable anther morphology and is vegetatively a perfect match for <italic><tp:taxon-name>Solanum flaccidum</tp:taxon-name></italic>. Dunal cited material he had seen cultivated in Paris and Montpellier, but the only herbarium material unambiguously cited is a sheet from “h. Delessert”, here designated as the lectotype. Mix-ups as to the provenance of plants grown in European botanic gardens were common (see <xref ref-type="bibr" rid="B158">Turland et al. 1996</xref>).</p><p>Several sheets of <italic>Lhotsky 87</italic> in G-DC have labels stating “Solanum uvareaifolium nob. 1819” in Dunal’s hand; this name was never published. Several Martius collections (Martius “745” and “747” from Minas Gerais and Bahia and one Sellow collection (from southern Brazil) are syntypes of <italic><tp:taxon-name>Solanum fultum</tp:taxon-name></italic>; I have chosen the sheet at M (M0171876) of <italic>Martius 745</italic> bearing a label with a description in Sendtner’s hand and with several inflorescences bearing flowers with the diagnostic unequal anthers as the lectotype. The other two syntypes are also from Minas Gerais, but are less complete (<italic>Martius 747</italic>, M0171877; <italic>Sellow</italic> s.n., P00335352).</p><p><xref ref-type="bibr" rid="B170">Witasek (1910)</xref> described variety <italic>heterophyllum</italic> under both <italic><tp:taxon-name>Solanum convolvulus</tp:taxon-name></italic> and <italic><tp:taxon-name>Solanum flaccidum</tp:taxon-name></italic>; a sheet of the former at W (W-1922-0001503) is selected as the lectotype (no herbaria were cited in the protologue and these specimens are at either W or WU) and the sheet at WU [WU0037973] with pinnatifid lower leaves as the lectotype of the latter.</p><!--PageBreak--><!--PageBreak--><!--PageBreak--><p>The type specimen of <italic><tp:taxon-name>Solanum uncinellum</tp:taxon-name></italic> var. <italic>atrosanguineum</italic> at P has the ellipsoid anthers and rotate-stellate corolla of <italic><tp:taxon-name>Solanum flaccidum</tp:taxon-name></italic>, not the tapered anthers and deeply stellate corolla of the more widespread <italic><tp:taxon-name>Solanum uncinellum</tp:taxon-name></italic>.</p></tp:treatment-sec><tp:treatment-sec sec-type="Specimens examined"><title>Specimens examined.</title><p><bold>Brazil</bold>. <bold>Bahia</bold>: Conquista, 1000 m, Jun 1944, <italic>Schury 616</italic> (US); <bold>Espírito Santo</bold>: Itaguaçu, Alto Limoeiro, 10 May 1946, <italic>Brade et al. 18054</italic> (K); Muniz Freire, Rod. BR-262, 1000 m, 21 Jul 1982, <italic>Hatschbach &amp; Guimarães 45169</italic> (US); <bold>Minas Gerais</bold>: Viçosa, Araponga, beyond Areponga, Fazenda do Serra, 1300 m, 3 May 1930, <italic>Mexia 4660</italic> (BM, F, G, GH, K, MO, S, US); Ilhéu, Fazenda da Tabunha, 300 m, 17 Aug 1930, <italic>Mexia 4692</italic> (BH, BM, F, G, GH, K, MO, S, US); Caldas, Rio Capivahy, 25 Nov 1873, <italic>Mosen 983</italic> (S); Caldas, 26 Jul 1869, <italic>Regnell II-1712</italic> (S, US); <bold>Paraná</bold>: Araucária, 13 Nov 1972, <italic>Dombrowski 4246</italic> (US); Roça Nova, 15 Mar 1909, <italic>Dusén</italic> s.n. (F, K, S); Serrinha, Rio Iguassu, 12 Dec 1908, <italic>Dusén 7469</italic> (S); Porto de Cima, 28 Sep 1909, <italic>Dusén 8764</italic> (S); Serra do Mar, desvio Ypiranga, 6 Sep 1911, <italic>Dusén 12147</italic> (S); Piraquara, estrada entre Rio Taquarí e Rio Divisa, 13 Mar 1949, <italic>Hatschbach 1217</italic> (US); Paranaguá, Sertão, 26 Aug 1951, <italic>Hatschbach 2685</italic> (US); Guarapuava, Serra da Esperança, 1135 m, 20 Oct 1960, <italic>Hatschbach 7329</italic> (US); Paranaguá, Encruzilhada, 18 May 1961, <italic>Hatschbach 8026</italic> (US); Porto Amazonas, Fazenda São Luiz, margens do Rio Iguacu, 13 Oct 1963, <italic>Hatschbach 10892</italic> (B, US); Antonina, Rio Cotia, 360 m, 17 Sep 1965, <italic>Hatschbach 12809</italic> (US); Antonina, Cab. Rio Faisqueira, 50 m, 11 Apr 1968, <italic>Hatschbach 19019</italic> (F, L); Campina Grande do Sul, Rio Bonito, rod. Br. 116, 31 Oct 1969, <italic>Hatschbach 22756</italic> (F, S); Jaguariaíva, Rib. Taquaral, 12 Nov 1981, <italic>Hatschbach 44362</italic> (MA); Serrinha, 840 m, 8 Oct 1914, <italic>Jönsson 1084 a</italic> (F, K, S); Pinhães, 30 Oct 1908, <italic>Lange 6972</italic> (S); Pinhães, 16 Nov 1960, <italic>Moreira 36</italic> (US); Curitiba, Parque Iguaçu, mini-pantanal, 12 Nov 1987, <italic>Silva &amp; Cordeiro 399</italic> (S); Curitiba, Campina do Siqueira, Rio Barigui, 20 Nov 1966, <italic>Stellfeld 1644</italic> (US); <bold>Pernambuco</bold>: Floresta, Inajá, Reserva Biológica de Serra Negra, 21 Jul 1995, <italic>Ferraz et al. 273</italic> (BM); Floresta, Inajá, Reserva Biológica de Serra Negra, 21 Jul 1995, <italic>Silva et al. 85</italic> (BM); <bold>Rio Grande do Sul</bold>: Caixas do Sul, São Virgilio, 3a Legua, 780 m, 29 Nov 1999, <italic>Kegler 390</italic> (US); Bom Jesus, Passo da Guarda, 14 Jan 1952, <italic>Rambo 51858</italic> (B); São Francisco de Paula, Iaimbezinho, 20 Feb 1953, <italic>Rambo 53995</italic> (B); Itaimbezinho, pr. S. Fr. de Paula, 12 Feb 1956, <italic>Rambo 58557</italic> (B, S); San Salvador, Montenegro, 600 m, 9 Oct 1946, <italic>Sehnem 2196</italic> (B); <bold>Rio de Janeiro</bold>: Teresópolis, 2 May 1917, <italic>Asampaio 2425</italic> (US); Organ Mts., Feb 1837, <italic>Gardner 558</italic> (K); province of Rio de Janeiro, 1876, <italic>Glaziou 8855</italic> (G, K, LE); environs de Rio de Janeiro, <italic>Glaziou 12100</italic> (K, LE); Serra das Órgãos, Sep 1832, <italic>Lhotsky 87</italic> (G-DC); Organ Mount. Vargem, Jan 1838, <italic>Miers</italic> s.n. (BM); Organ Mts., <italic>Miers 3465</italic> (K); prope Engo, Pasos, km 151 viae BR-2, 23 Oct 1962, <italic>Pabst 7146</italic> (F, US); estrada para Friburgo, 4 Oct 1959, <italic>Pereira 5116</italic> (US); Macaé, 1900, <italic>Ule</italic> s.n. (US); Serra das Órgãos, Dec 1897, <italic>Ule 4302</italic> (CORD); <bold>Santa Catarina</bold>: Itajaí, 5 km W of Itajaí, 100 m, 6 Jan 1974, <italic>Conrad &amp; Dietrich 2124</italic> (MO); Itajaí, Cunhas, 10 m, 27 Oct 1955, <italic>Klein 1731</italic> (B, G, L); Pantano do Sul, Morro do Saquinho, 27 Jul 1967, <italic>Klein &amp; Bresolin 7525</italic> (US); Tapera, Ribeirão, 250 m, 18 Aug 1970, <italic>Klein 8719</italic> (US); Lajes, Encruzilhada, 900 m, 16 Dec 1967, <italic>Lourteig 2286</italic> (US); Ibirama, Horto Florestal I.N.P, 350 m, 2 Nov 1953, <italic>Reitz &amp; Klein 1168</italic> (US); Campo dos Padres, 1800 m, 20 <!--PageBreak-->Dec 1948, <italic>Reitz 2571</italic> (US); Brusque, 40 m, 3 Nov 1949, <italic>Reitz 3162</italic> (S); São Joaquim, Bom Jardim, fazenda da Laranja, 1400 m, 13 Dec 1958, <italic>Reitz &amp; Klein 4082</italic> (B, G, K, L, US); Rio do Sul, Serra do Matador, 700 m, 12 Mar 1959, <italic>Reitz &amp; Klein 8514</italic> (K, US); Itajaí, Cordeiros, 5 m, 9 Oct 1959 <italic>Reitz &amp; Klein 9157</italic> (US); São José, Serra da Boa Vista, 1000 m, 24 Jan 1961, <italic>Reitz &amp; Klein 10719</italic> (K); Ipumirim, 19 km S of the Rio Irani, 9 Dec 1964, <italic>Smith &amp; Klein 13922</italic> (US); <bold>São Paulo</bold>: Santa Ana, Nov 1912, <italic>Brade, A.C</italic>., <italic>6031</italic> (US); Jundiahy, Mar 1900, <italic>Campos Novaes 167</italic> (US); Capoeira Grande, Sep 1898, <italic>Campos Novaes 4089</italic> (US); Atibaia, Sep 1910, <italic>Duarte</italic> s.n. (US); sin .loc, 1833, <italic>Gaudichaud 312</italic> (P); proximo a Campinas, margens do Rio Pirapitinguí, 22 Nov 1953, <italic>Grotta SPF 15112</italic> (F); Guararema, 1 Nov 1897, <italic>Guttermans 9</italic> (US); Butantã, 24 Nov 1919, <italic>Hoehne s.n. [3493]</italic> (F, MA, US); estrada de Piraporá a Cabreúva, 4 Dec 1924, <italic>Hoehne, 12910</italic> (US); Guararema, km 348 da Via Dutra, 29 Oct 1956, <italic>Hoehne SPF 15754</italic> (F); Cidade Jardim, 1 Dec 1933, <italic>Kuhlmann</italic> s.n. (US); Jundiaí, ca. 10 km SW, Serra do Japí, 8 Oct 1976, <italic>Leitao Filho et al. 3228</italic> (F); São José do Rio Pardo, 24 Oct 1889, <italic>Loefgren 1441</italic> (US); Xiririca, 29 Oct 1894, <italic>Loefgren 2828</italic> (US); Estacão Sagrado do Caracão, linha Sorocabana, 750 m, 3 Oct 1979, <italic>Mizoguchi 1048</italic> (MO); Iporango, BR-2 a 40 km de Jacupiranga em direcão a Curitiba, 12 Nov 1961, <italic>Pabst 6754 (Pereira 6928)</italic> (F, US); São Paulo, 7 Aug 1941, <italic>Praed 5332</italic> (US).</p><p><bold>Paraguay</bold>. <bold>Amambay</bold>: Sierra de Amambay, Jul 1912, <italic>Hassler 11288</italic> (G, K, P).</p></tp:treatment-sec><ref-list><ref id="B144"><mixed-citation xmlns:xlink="http://www.w3.org/1999/xlink" xlink:type="simple"><person-group><name name-style="western"><surname>Smith</surname><given-names>LB</given-names></name><name name-style="western"><surname>Downs</surname><given-names>RJ</given-names></name></person-group> (<year>1966</year>)<article-title> Solanaceae.</article-title> In: <person-group><name name-style="western"><surname>Reitz</surname><given-names>PR</given-names></name></person-group> (<role>Ed.</role>). <issue-title>Flora ilustrada Catarinensefasc.</issue-title><source>SOLA</source>: <fpage>1</fpage>-<lpage>321</lpage>.</mixed-citation></ref><ref id="B116"><mixed-citation xmlns:xlink="http://www.w3.org/1999/xlink" xlink:type="simple"><person-group><name name-style="western"><surname>Moat</surname><given-names>J</given-names></name></person-group> (<year>2007</year>)<source> Conservation assessment tools extension for ArcView 3.x, version 1.2. GIS Unit, Royal Botanic Gardens, Kew. Available at http://www.rbgkew.org.uk/cats</source></mixed-citation></ref><ref id="B22"><mixed-citation xmlns:xlink="http://www.w3.org/1999/xlink" xlink:type="simple"><person-group><name name-style="western"><surname>Carauta</surname><given-names>JPP</given-names></name></person-group> (<year>1973</year>)<article-title> The text of Vellozo’s Flora fluminensis and its effective date of publication.</article-title><source>Taxon </source><volume>22</volume>: <fpage>281</fpage>-<lpage>284</lpage>. doi: <ext-link ext-link-type="uri" xlink:href="http://dx.doi.org/10.2307/1218138" xlink:type="simple">10.2307/1218138</ext-link></mixed-citation></ref><ref id="B161"><mixed-citation xmlns:xlink="http://www.w3.org/1999/xlink" xlink:type="simple"><person-group><name name-style="western"><surname>Vellozo</surname><given-names>JM da Conceiçao</given-names></name></person-group> (<year>1831 [1827]</year>)<source> Florae fluminensis icones 2: Figures 1–156. Paris: Senefleder.</source></mixed-citation></ref><ref id="B115"><mixed-citation xmlns:xlink="http://www.w3.org/1999/xlink" xlink:type="simple"><person-group><name name-style="western"><surname>Mentz</surname><given-names>LA</given-names></name><name name-style="western"><surname>Oliveira</surname><given-names>PL</given-names></name></person-group> (<year>2004</year>)<article-title> <italic>Solanum</italic> (Solanaceae) na região sul do Brazil.</article-title><source>Pesquisas, Botânica </source><volume>54</volume>: <fpage>1</fpage>-<lpage>327</lpage>.</mixed-citation></ref><ref id="B158"><mixed-citation xmlns:xlink="http://www.w3.org/1999/xlink" xlink:type="simple"><person-group><name name-style="western"><surname>Turland</surname><given-names>NJ</given-names></name><name name-style="western"><surname>Knapp</surname><given-names>S</given-names></name><name name-style="western"><surname>D’Arcy</surname><given-names>WG</given-names></name></person-group> (<year>1996</year>)<article-title> (1273) Proposal to reject the name <italic><tp:taxon-name>Solanum quercifolium</tp:taxon-name></italic> (Solanaceae).</article-title><source>Taxon </source><volume>45</volume>: <fpage>713</fpage>-<lpage>714</lpage>.</mixed-citation></ref><ref id="B170"><mixed-citation xmlns:xlink="http://www.w3.org/1999/xlink" xlink:type="simple"><person-group><name name-style="western"><surname>Witasek</surname><given-names>J</given-names></name></person-group> (<year>1910</year>)<article-title> Solanaceae. Kaiserliche Akademie der Wissenschaften in Wien.</article-title><source>Mathematisch-Naturwissenschaftliche Klasse, Denkschriften </source><volume>79</volume>: <fpage>313</fpage>-<lpage>375</lpage>.</mixed-citation></ref></ref-list></tp:taxon-treatment>
