# Supplementary material for: A revision of the Dulcamaroid Clade of Solanum L. (Solanaceae)
Source: PhytoKeys. 2013 May 10;(22):1–432. doi: 10.3897/phytokeys.22.4041 (PMC3689140; doi:10.3897/phytokeys.22.4041)
Supplement: XML Treatment for Solanum imbaburense [file phytokeys.22.4041-treatment19.xml]

<!DOCTYPE tp:taxon-treatment
  PUBLIC "-//TaxonX//DTD Taxonomic Treatment Publishing DTD v0 20100105//EN" "tax-treatment-NSO.dtd">
<tp:taxon-treatment xmlns:tp="http://www.plazi.org/taxpub"><tp:treatment-meta><mixed-citation publication-type="journal"><person-group><name><surname>Knapp</surname><given-names>Sandra</given-names></name></person-group><article-title>A revision of the Dulcamaroid Clade of 
                    <italic>Solanum</italic> L. (Solanaceae)
                </article-title><source>PhytoKeys</source><day>10</day><month>5</month><year>2013</year><volume>2013</volume><issue>22</issue><fpage>1</fpage><lpage>432</lpage><pub-id pub-id-type="doi">10.3897/phytokeys.22.4041</pub-id></mixed-citation></tp:treatment-meta><tp:nomenclature><label>18.</label><tp:taxon-name> 
                            <tp:taxon-name-part taxon-name-part-type="genus">Solanum</tp:taxon-name-part> 
                            <tp:taxon-name-part taxon-name-part-type="species">imbaburense</tp:taxon-name-part> 
                        <object-id xmlns:xlink="http://www.w3.org/1999/xlink" xlink:type="simple">http://species-id.net/wiki/Solanum_imbaburense</object-id>
								</tp:taxon-name><tp:taxon-authority>S.Knapp, Bull. Brit. Mus. Nat. Hist. (Bot.) 19: 94. 1989</tp:taxon-authority><xref ref-type="fig" rid="F47">Figure 47</xref></tp:nomenclature><tp:treatment-sec sec-type="Type"><title>Type.</title><p>Ecuador. Imbabura: road Ibarra-Mariano Acosta, E of the pass, montane forest with large trees, 3500–3600 m, <named-content xmlns:xlink="http://www.w3.org/1999/xlink" content-type="dwc:verbatimCoordinates" xlink:type="simple">0°20'N, 78°W</named-content>, 9 Aug 1976, <italic>B. Øllgaard &amp; H. Balslev 8567</italic> (holotype: F; isotypes: AAU, BM [BM000072707], QCA, QCNE, MO [MO-5080092], NY [NY00172013]).</p></tp:treatment-sec><tp:treatment-sec sec-type="Description"><title>Description.</title><p>Shrubs ca. 2 m tall. Stems sparsely pubescent with white, dendritic trichomes, the branches of the trichomes short; leaf scars prominent, the stem strongly winged from the decurrent leaf bases; new growth glabrous and shiny except for a few dendritic trichomes on the revolute margins of the leaves. Bark of older stems reddish-brown, glabrate. Sympodial units plurifoliate, branching dichasial. Leaves simple, 3.5–6 cm long, 1–2 cm wide, narrowly obovate to elliptic, coriaceous, the adaxial surfaces glabrous and shiny, the abaxial surfaces glabrous, with a few dendritic trichomes on the revolute margins; primary veins 6–7 pairs, strongly impressed above; base attenuate, strongly decurrent on to the petiole and from there on to the stem; margins strongly revolute; apex acute, occasionally mucronate; petiole 2–4 mm long, strongly decurrent on to the stem, not twining. Inflorescences terminal, later in the fork of the branches, 4–6 cm long, narrowly pyramidal, branching 2–3 times, with 6–10 flowers sparsely pubescent with dendritic trichomes like those of the young stems; peduncle 1.7–3 cm long; pedicels 0.9–1.2 cm long, somewhat nodding at anthesis, tapering from a <!--PageBreak-->basal diameter of ca. 0.5 mm to an apical diameter of ca. 1 mm, densely pubescent with erect, dendritic trichomes, articulated at the base and inserted in a sleeve ca. 1 mm long; pedicel scars closely spaced and clustered at the inflorescence branch tips. Buds obovate to elliptic, the corolla strongly exserted from the calyx tube. Flowers all perfect, 5-merous. Calyx tube ca. 3 mm long, conical, the lobes 4–5 mm long, long-triangular to acuminate, the abaxial surfaces of the lobes sparsely dendritic pubescent along the margins, the adaxial surfaces glabrous or with a few minute, glandular trichomes. Corolla 2.5–3 cm in diameter, violet, lobed 3/4 of the way to the base, the lobes 14–15 mm long, 7–8 mm wide, planar at anthesis, the abaxial surfaces of the lobes densely pubescent with dendritic trichomes, these denser along the veins, adaxi<!--PageBreak-->ally with dendritic trichomes along the petal midveins. Filament tube absent; free portion of the filaments ca. 2 mm long, glabrous; anthers ca. 4.5 mm long, 1.5 mm wide, loosely connivent, poricidal at the tips, the pores becoming slit-like with age. Ovary glabrous; style 8–9 mm long, glabrous; stigma bilobed, the surface minutely papillose. Fruit a globose berry, 1.1–1.2 cm in diameter, black when ripe, with thin pericarp; fruiting pedicels 1.8–2 cm long, ca. 1 mm in diameter at the base woody, erect. Seeds ca. 9 per berry, 3.5–4 mm long, 3.5–4 mm wide, flattened and round in outline, the surfaces minutely pitted. Chromosome number: not known.</p><fig id="F47" position="float" orientation="portrait"><label>Figure 47.</label><caption><p><italic><tp:taxon-name>Solanum imbaburense</tp:taxon-name></italic> S. Knapp. (<bold>A–C</bold> drawn from <italic>Øllgaard &amp; Balslev 8567</italic>). Reproduced from <xref ref-type="bibr" rid="B68">Knapp (1989)</xref> with permission of the Natural History Museum Botany Library. Illustration by Margaret Tebbs.</p></caption><graphic xmlns:xlink="http://www.w3.org/1999/xlink" xlink:href="PhytoKeys-022-001-g047.jpg" position="float" orientation="portrait" xlink:type="simple"/></fig></tp:treatment-sec><tp:treatment-sec sec-type="Distribution"><title>Distribution</title><p>(<xref ref-type="fig" rid="F48">Figure 48</xref>). Endemic to N Ecuador; from 3500–3600 m.</p><fig id="F48" position="float" orientation="portrait"><label>Figure 48.</label><caption><p>Distribution of <italic><tp:taxon-name>Solanum imbaburense</tp:taxon-name></italic> S.Knapp</p></caption><graphic xmlns:xlink="http://www.w3.org/1999/xlink" xlink:href="PhytoKeys-022-001-g048.jpg" position="float" orientation="portrait" xlink:type="simple"/></fig><!--PageBreak--></tp:treatment-sec><tp:treatment-sec sec-type="Ecology"><title>Ecology.</title><p>Moist forests, cloud forests.</p></tp:treatment-sec><tp:treatment-sec sec-type="Conservation status"><title>Conservation status.</title><p>Data Deficient (DD); collections too few for assessment. That the species has not been re-collected in 35 years indicates it is certainly of conservation concern and exploration of the type locality to assess its health is a priority.</p></tp:treatment-sec><tp:treatment-sec sec-type="Discussion"><title>Discussion.</title><p><italic><tp:taxon-name>Solanum imbaburense</tp:taxon-name></italic> is superficially similar to <italic><tp:taxon-name>Solanum stenophyllum</tp:taxon-name></italic> and <italic><tp:taxon-name>Solanum ruizii</tp:taxon-name></italic>, but differs from them in its lax dendritic pubescence, particularly on the inflorescence, its glabrous, coriaceous leave with strongly revolute margins and in its extremely long-acuminate calyx lobes. Some populations of <italic><tp:taxon-name>Solanum stenophyllum</tp:taxon-name></italic> have some glabrous individuals, but unlike <italic><tp:taxon-name>Solanum imbaburense</tp:taxon-name></italic>, these always possess at least some tree-like trichomes on the new growth.</p></tp:treatment-sec><tp:treatment-sec sec-type="Specimens examined"><title>Specimens examined.</title><p>Known only from the type.</p></tp:treatment-sec><ref-list><ref id="B68"><mixed-citation xmlns:xlink="http://www.w3.org/1999/xlink" xlink:type="simple"><person-group><name name-style="western"><surname>Knapp</surname><given-names>S</given-names></name></person-group> (<year>1989</year>)<article-title> A revision of the <italic><tp:taxon-name>Solanum nitidum</tp:taxon-name></italic> species group (section <italic>Holophylla</italic> pro parte: Solanaceae).</article-title><source>Bulletin of the British Museum of Natural History (Botany) </source><volume>19</volume>: <fpage>63</fpage>-<lpage>112</lpage>.</mixed-citation></ref></ref-list></tp:taxon-treatment>
