# Supplementary material for: A revision of the Dulcamaroid Clade of Solanum L. (Solanaceae)
Source: PhytoKeys. 2013 May 10;(22):1–432. doi: 10.3897/phytokeys.22.4041 (PMC3689140; doi:10.3897/phytokeys.22.4041)
Supplement: Supplementary file 47 — Specimens examined for Revision of the Dulcamaroid Clade of Solanum L. (Solanaceae). (doi: 10.3897/phytokeys.22.4041.app) File format: Microsoft Excel document (xls). [file PhytoKeys-022-001-s001.xlsx]

## Sheet: extracts_Dulcs_final
Family	Collated name	Genus	Species	Authority	Status	Collector	prefix	Collection number	suffix	Additional collectors	Herbaria	Collection day	Collection month	Collection year	Collated collection date	Month name	Continent	Region	Country	Major area	Minor area	Gazetteer	Specific locality	Coordinate resolution	Latitude (decimal)	Longitude (decimal)	Altitude	Altitude maximum	Altitude resolution	Altitude range	Common name	Language of common name	Plant description	Habitat description	Collated geographical data	Type summary
Solanaceae	Solanum agnoston S.Knapp	Solanum	agnoston	S.Knapp		Jaramillo, J.		8832		Zak, V. & Valencia, R.	MO, NY, QCA	5	8	1986	5 Aug 1986	Aug	Southern America	Western South America	Ecuador	Azuay			km 67 de Saraguro, entre Susdel y El Progreso [label says prov. Loja, but this locality in Azuay]		-3.33333	-79.25	0	0					bejuco; frutos violeta-verdes [flores violetas on MO duplicate]	vegetacion representativa de Myrica, Clusia,Escalloniaceae, Gynoxis, Vallea, Lomatia, Embotrium etc.	Ecuador, Azuay: km 67 de Saraguro, entre Susdel y El Progreso [label says prov. Loja, but this locality in Azuay]	Type of Solanum agnoston S.Knapp (holotype QCA, isotypes MO, NY)
Solanaceae	Solanum agnoston S.Knapp	Solanum	agnoston	S.Knapp		Holm-Nielsen, L.		5115		Jeppesen, S.; Lojtnant, B. & Øllgaard, B.	S	0	0	0			Southern America	Western South America	Ecuador	Azuay			km 91 on PanAmerican Highway N of Loja		-3.41667	-79.1667	2900	0		2900			shrub to 1.5 m high; flowers violet	dry scrub	Ecuador, Azuay: km 91 on PanAmerican Highway N of Loja
Solanaceae	Solanum aligerum Schltdl.	Solanum	aligerum	Schltdl.		Sleumer, H.		3063			W	12	11	1952	12 Nov 1952	Nov	Southern America	Southern South America	Argentina	Tucumán	Monteros	Valle de los Sosas			-27.1667	-65.5	1100	0	ca.	1100			arbusto 4 m; fl. alb.		Argentina, Tucumán, Monteros, Valle de los Sosas
Solanaceae	Solanum aligerum Schltdl.	Solanum	aligerum	Schltdl.		Bellonio, J.P.		253			LE, W	15	1	1946	15 Jan 1946	Jan	Southern America	Southern South America	Argentina	Tucumán	Trancas	Quebrada de Rearte			-26.2167	-65.2833	1800	0		1800			arbusto de unos 3 metros de altura; flor de color blanca y amarillo		Argentina, Tucumán, Trancas, Quebrada de Rearte
Solanaceae	Solanum aligerum Schltdl.	Solanum	aligerum	Schltdl.		Legname, P.R.		8623	C	Cuezzo, A.R.	W	13	9	1971	13 Sep 1971	Sep	Southern America	Southern South America	Argentina	Jujuy	Ledesma		Abra de Cañas, ladera sudoeste		-23.8333	-64.7667	0	0					arbolito de ca. 4 m x 10 cm de diam.; corteza lisa crisacea; flores petalos blancos		Argentina, Jujuy, Ledesma: Abra de Cañas, ladera sudoeste
Solanaceae	Solanum aligerum Schltdl.	Solanum	aligerum	Schltdl.		Boyle, B.		2512		Massart, D.	BM, MEXU	1	11	1993	1 Nov 1993	Nov	Northern America	North and Central Mexico	Mexico	Oaxaca	Mun. Comaltepec		Immediately to the right of Hwy. 175, just beyond first major switchback on decent from Mirador below Cerro Humo Chico, in quebrada of Río Cerro Pelón. Transect 2750-1		17.5858	-96.5217	2740	2760		2740 - 2760			Tree, 5.4 cm DBH. Petals white, anthers yellow	Wet gulf slope pine-oak forest	Mexico, Estado: Oaxaca, Mun. Comaltepec: Immediately to the right of Hwy. 175, just beyond first major switchback on decent from Mirador below Cerro Humo Chico, in quebrada of Río Cerro Pelón. Transect 2750-1
Solanaceae	Solanum aligerum Schltdl.	Solanum	aligerum	Schltdl.		Boyle, B.		2513		Massart, D.	BM	1	11	1993	1 Nov 1993	Nov	Northern America	North and Central Mexico	Mexico	Oaxaca	Mun. Comaltepec		Immediately to the right of Hwy. 175, just beyond first major switchback on decent from Mirador below Cerro Humo Chico, in quebrada of Río Cerro Pelón. Transect 2750-1		17.3515	-96.313	2740	2760		2740 - 2760			Semi-scandent treelet, 6.9 and 8.5cm DBH, growing partly in creekbed, sterile	Wet gulf slope pine-oak forest	Mexico, Estado: Oaxaca, Mun. Comaltepec: Immediately to the right of Hwy. 175, just beyond first major switchback on decent from Mirador below Cerro Humo Chico, in quebrada of Río Cerro Pelón. Transect 2750-1
Solanaceae	Solanum aligerum Schltdl.	Solanum	aligerum	Schltdl.		Gamboa, B.		281			BM	29	8	1995	29 Aug 1995	Aug	Southern America	Mesoamerica	Costa Rica	San José	Cantón de Pérez Zeledón		Cordillera de Talamanca, colectado a orilla de potrero		9.55333	-83.6692	2600	0		2600			Arbusto, flores con pétalos blancuzcos, estambres amarillos, frutos verdes		Costa Rica, San José, Cantón de Pérez Zeledón: Cordillera de Talamanca, colectado a orilla de potrero
Solanaceae	Solanum aligerum Schltdl.	Solanum	aligerum	Schltdl.		Hinton, G.B.		365			BM, K, US	3	10	1932	3 Oct 1932	Oct	Northern America	North and Central Mexico	Mexico	México	Mun. Temasceltepec		Rincon		0	0	0	0					Tree		Mexico, Estado: México, Mun. Temasceltepec: Rincon
Solanaceae	Solanum aligerum Schltdl.	Solanum	aligerum	Schltdl.		Hinton, G.B.		3852			BM, F, K, MO, US	5	10	1933	5 Oct 1933	Oct	Northern America	North and Central Mexico	Mexico	México	Mun. Temascaltepec		Comunidad		0	0	2480	0		2480			Tree 10m		Mexico, Estado: México, Mun. Temascaltepec: Comunidad
Solanaceae	Solanum aligerum Schltdl.	Solanum	aligerum	Schltdl.		McVaugh, R.		9917		Wilbur, R.L.	BM, MEXU, NY, US	18	3	1949	18 Mar 1949	Mar	Northern America	North and Central Mexico	Mexico	Michoacán			Wooded slopes 8-10 miles NW and WNW of Ciudad Hidalgo, among mountains west of Cerro San Andrés and 6-7 miles N of village of San Pedro Aguaro, In steep ravine along brook		19.8	-100.667	2850	3000		2850 - 3000			Scarce, Small tree 5m, flowers nearly white within, midrib purple outside, anthers yellow, fruit immature, green	Pine-fir forests	Mexico, Estado: Michoacán: Wooded slopes 8-10 miles NW and WNW of Ciudad Hidalgo, among mountains west of Cerro San Andrés and 6-7 miles N of village of San Pedro Aguaro, In steep ravine along brook	Type of Solanum aligerum Schltdl. (neotype MEXU, isoneotypes BM, NY, US)
Solanaceae	Solanum aligerum Schltdl.	Solanum	aligerum	Schltdl.		Pringle, C.G.		8835			BH, BM, F, GOET, K, LE, MEXU, MO, US	10	5	1904	10 May 1904	May	Northern America	North and Central Mexico	Mexico	Hidalgo			Barranca below Trinidad Iron Works		0	0	1524	0		1524			A small tree		Mexico, Estado: Hidalgo: Barranca below Trinidad Iron Works
Solanaceae	Solanum aligerum Schltdl.	Solanum	aligerum	Schltdl.		Rosas R, M.		806			BM	22	11	1967	22 Nov 1967	Nov	Northern America	North and Central Mexico	Mexico	Veracruz			Puerto del Aire km. 35 carretera Orizaba-Tehuacán, D-8-50		19.1405	-96.1856	2750	0		2750	Capulincillo		Hierba 1m, abundante, secondaria, flor Blanca, fruto verde		Mexico, Estado: Veracruz: Puerto del Aire km. 35 carretera Orizaba-Tehuacán, D-8-50
Solanaceae	Solanum aligerum Schltdl.	Solanum	aligerum	Schltdl.		Téllez, O.		7262		Pankhurst, R.	BM	25	9	1983	25 Sep 1983	Sep	Northern America	North and Central Mexico	Mexico	Chiapas			a 20km al SW de Tenejapa camino a San Cristobal de las Casas. Mpio. Tenejapa		16.7233	-92.6027	0	0					Arbusto de 3m, flores blanca	Bosque de Quercus	Mexico, Estado: Chiapas: a 20km al SW de Tenejapa camino a San Cristobal de las Casas. Mpio. Tenejapa
Solanaceae	Solanum aligerum Schltdl.	Solanum	aligerum	Schltdl.		Tonduz, A.		11928			BM, GH, US	0	2	1898	Feb 1898	Feb	Southern America	Mesoamerica	Costa Rica				Broussailles du Copey		0	0	1800	0		1800					Costa Rica: Broussailles du Copey
Solanaceae	Solanum aligerum Schltdl.	Solanum	aligerum	Schltdl.		Ugent, D.		2466		Flores C, R.	BM	27	9	1962	27 Sep 1962	Sep	Northern America	North and Central Mexico	Mexico	Veracruz			Pto. del Aire, just W and high above Acultzingo, top of very steep pass on Highway 150 (Tehuacán to Orizaba) near boundary between states of Veracruz and Puebla. Cumbres de Acultzingo		18.7057	-97.3425	2409	0		2409					Mexico, Estado: Veracruz: Pto. del Aire, just W and high above Acultzingo, top of very steep pass on Highway 150 (Tehuacán to Orizaba) near boundary between states of Veracruz and Puebla. Cumbres de Acultzingo
Solanaceae	Solanum aligerum Schltdl.	Solanum	aligerum	Schltdl.		Williams, L.O.		41447		Molina R, L. & Williams, T.	BM	20	12	1972	20 Dec 1972	Dec	Southern America	Mesoamerica	Guatemala	Totonicapán			Open Slopes on Sierra Madre Mountains south of Totonicapán, near Mirador (km 170)		15.0333	-91.4833	2800	0		2800			Flowers white, shrub 1m tall		Guatemala, Totonicapán: Open Slopes on Sierra Madre Mountains south of Totonicapán, near Mirador (km 170)
Solanaceae	Solanum aligerum Schltdl.	Solanum	aligerum	Schltdl.		Burger, W.C.		7903		Burger, M.	F, MO	9	8	1971	9 Aug 1971	Aug	Southern America	Mesoamerica	Costa Rica	San José/Cartago			Pasture land and remnant stands of montane forest trees south of El Empalme along the Interamerican Highway.		9.71667	-83.95	2200	2400		2200 - 2400			Small shrub 2 m tall growing on an old stump. Flower white with yellow stamens. Fruit green, becoming black.		Costa Rica, San José/Cartago: Pasture land and remnant stands of montane forest trees south of El Empalme along the Interamerican Highway.
Solanaceae	Solanum aligerum Schltdl.	Solanum	aligerum	Schltdl.		Burger, W.C.		6482		Liesner, R.L.	F, MO, NY	27	11	1969	27 Nov 1969	Nov	Southern America	Mesoamerica	Costa Rica	San José/Cartago			About 22 km. southeast of Empalme, along the Interamerican Highway.		9.66667	-83.8333	2500	2600		2500 - 2600			Slender few stemmed shrub, 5 m. tall; at edge of forest; sepals green, corolla white, fruit green.	Montane forest formation with open landslides and road cuts and small swamps.	Costa Rica, San José/Cartago: About 22 km. southeast of Empalme, along the Interamerican Highway.
Solanaceae	Solanum aligerum Schltdl.	Solanum	aligerum	Schltdl.		Standley, P.C.		42764			US	21	12	1925	21 Dec 1925	Dec	Southern America	Mesoamerica	Costa Rica	San José			Near Finca La Cima, above Los Lotes, North of El Copey.		9.669	-83.9097	2100	2400		2100 - 2400			shrub 6-10 ft., common, corolla white.	Moist thicket.	Costa Rica, San José: Near Finca La Cima, above Los Lotes, North of El Copey.
Solanaceae	Solanum aligerum Schltdl.	Solanum	aligerum	Schltdl.		Little Jr, E.L.		6022			F, US	19	2	1943	19 Feb 1943	Feb	Southern America	Mesoamerica	Costa Rica	Cartago			Macho Gap Camp, 39 kilometers S. of Cartago and 3 miles N of Copey.		9.68881	-83.9098	2500	0		2500			Small tree and climber. Uncommon in ravine. 20 ft tall. D.B.H. 3 in. Flowers white.	Cloud forest. Copey oak formation. Along small stream at edge of cleared oak forest.	Costa Rica, Cartago: Macho Gap Camp, 39 kilometers S. of Cartago and 3 miles N of Copey.
Solanaceae	Solanum aligerum Schltdl.	Solanum	aligerum	Schltdl.		Molina R, A.		17897		Burger, W.C. & Wallenta, B.	US	26	2	1966	26 Feb 1966	Feb	Southern America	Mesoamerica	Costa Rica	San José			Above El Empalme, Panamericana Road. Cordillera Talamanca, mountain of Cerro La Muerte.		9.55866	-83.7521	2000	0		2000			Flowers white, shrub 2-3 m. tall.	Cloud forest area.	Costa Rica, San José: Above El Empalme, Panamericana Road. Cordillera Talamanca, mountain of Cerro La Muerte.
Solanaceae	Solanum aligerum Schltdl.	Solanum	aligerum	Schltdl.		Funk, V.A.		3031		Gómez, L.D.; Pérez, B. & Fraileo, M.E.	US	6	1	1980	6 Jan 1980	Jan	Southern America	Mesoamerica	Costa Rica	Cartago			dirt road that begins at S end of where the Pan-American Hwy (hwy 2) leaves the contenental(sic) divide and begins decent to San Isidro del General. Rd follows along c.d.. Area referred to as Division. Collections made while walking from hwy 2 about		9.55575	-83.7021	2000	0		2000			Occasional tree to 3 m. Flowers white, fruits black.	Mixed high forest.	Costa Rica, Cartago: dirt road that begins at S end of where the Pan-American Hwy (hwy 2) leaves the contenental(sic) divide and begins decent to San Isidro del General. Rd follows along c.d.. Area referred to as Division. Collections made while wal
Solanaceae	Solanum aligerum Schltdl.	Solanum	aligerum	Schltdl.		Jiménez M, A.		2989			BM, US	26	2	1965	26 Feb 1965	Feb	Southern America	Mesoamerica	Costa Rica				Villa Mills. Cerro de al Muerte, Panamerican Highway South.		9.55575	-83.7021	2800	0		2800			Flowers white. Shrub 4-5 m.		Costa Rica: Villa Mills. Cerro de al Muerte, Panamerican Highway South.
Solanaceae	Solanum aligerum Schltdl.	Solanum	aligerum	Schltdl.		Kress, W.J.	94-	4668		Runk, J.L.	US	11	7	1994	11 Jul 1994	Jul	Southern America	Mesoamerica	Costa Rica	San José			Vicinity of Alburgue Cuerici, Alto Jaular, ca. 7 km E of Interamerican Highway by road (4 km directly east of Siberia).		9.55	-83.6833	2600	2800		2600 - 2800			2 m high shrub, green fruit.	Oak forests and pasturelands.	Costa Rica, San José: Vicinity of Alburgue Cuerici, Alto Jaular, ca. 7 km E of Interamerican Highway by road (4 km directly east of Siberia).
Solanaceae	Solanum aligerum Schltdl.	Solanum	aligerum	Schltdl.		Carpenter, J.B.		503			US	9	3	1952	9 Mar 1952	Mar	Southern America	Mesoamerica	Costa Rica	Cartago			Cerro de la Muerte, Panamerican Highway.		9.55866	-83.7521	1829	2134		1829 - 2134			tall shrub, small tree. 3 m tall plus. Flowers white. Fruit purple berry, 1 cm in diameter.		Costa Rica, Cartago: Cerro de la Muerte, Panamerican Highway.
Solanaceae	Solanum aligerum Schltdl.	Solanum	aligerum	Schltdl.		Pittier, H.F.		2275			US	4	4	1890	4 Apr 1890	Apr	Southern America	Mesoamerica	Costa Rica	San José		Santa María de Dota	Forets de Santa Maria de Dota		9.55866	-83.7521	1300	0		1300					Costa Rica, San José, Santa María de Dota: Forets de Santa Maria de Dota
Solanaceae	Solanum aligerum Schltdl.	Solanum	aligerum	Schltdl.		CDC-CECON		1535			BM	5	4	2000	5 Apr 2000	Apr	Southern America	Mesoamerica	Guatemala	Zacapa			Jones		16.3333	-89.5333	2020	0		2020	jaboncillo; hediondilla		arbusto 1-3.5 m; hojas solitarias alternas, elipticas; infl cimosa lateral; flor blanco; fruto drupa globosa	bosques o matorrales	Guatemala, Zacapa: Jones
Solanaceae	Solanum aligerum Schltdl.	Solanum	aligerum	Schltdl.		Allen, P.H.		7172			F, NY, US	18	1	1959	18 Jan 1959	Jan	Southern America	Mesoamerica	El Salvador	Santa Ana			Near summit of Cerro Monte Cristo.		13.7042	-89.2175	2134	2286		2134 - 2286			Tree, to about 15 ft. Flowers pale blue, buds striped darker blue on outer surface. Fruits black at maturity. Very common.	Cloud forest.	El Salvador, Santa Ana: Near summit of Cerro Monte Cristo.
Solanaceae	Solanum aligerum Schltdl.	Solanum	aligerum	Schltdl.		Molina R, A.		16706		Burger, W.C. & Wallenta, B.	F, US	27	1	1966	27 Jan 1966	Jan	Southern America	Mesoamerica	El Salvador	Santa Ana			Cordillera Miramundo. Mountain of Montecristo.		13.7034	-89.2188	2000	2200		2000 - 2200			Fls. white, small tree 5 m.	Moist cloud forest.	El Salvador, Santa Ana: Cordillera Miramundo. Mountain of Montecristo.
Solanaceae	Solanum aligerum Schltdl.	Solanum	aligerum	Schltdl.		Molina R, A.		13744			F, NY, US	23	4	1964	23 Apr 1964	Apr	Southern America	Mesoamerica	Honduras	Francisco Morazán			Montaña La Tigra S.O. de San Juancito.		13.1099	-86.9671	2000	0		2000			Fls. blancas, arbusto 3 m.	Bosque nebuloso y humedo.	Honduras, Departament: Francisco Morazán: Montaña La Tigra S.O. de San Juancito.
Solanaceae	Solanum aligerum Schltdl.	Solanum	aligerum	Schltdl.		Molina R, A.		12618			F, US	23	5	1963	23 May 1963	May	Southern America	Mesoamerica	El Salvador	Santa Ana			Montecristo.		14.409	-89.352	2300	0		2300			Arbusto 2 m.	Bosque nebuloso y denso.	El Salvador, Santa Ana: Montecristo.
Solanaceae	Solanum aligerum Schltdl.	Solanum	aligerum	Schltdl.		Jordan, C.G.		253		Vargas, I.G.	MO	30	11	2003	30 Nov 2003	Nov	Southern America	Western South America	Bolivia	Santa Cruz	Caballero	Siberia	2-2.5 km debajo de la escuela de Siberia, camino al valle de Saipina		-17.8365	-64.8082	2850	0		2850			arbusto de 1.5-2 m; ramificado desde el base y 5-8 cm de diametro basal; flores blancas; frutos negros al madurar	borde de camino	Bolivia, Department: Santa Cruz, Province: Caballero, Siberia: 2-2.5 km debajo de la escuela de Siberia, camino al valle de Saipina
Solanaceae	Solanum aligerum Schltdl.	Solanum	aligerum	Schltdl.		Kiesling, R.		8332		Tur, N. & Ulibarri, E.	MO, SI	17	11	1992	17 Nov 1992	Nov	Southern America	Southern South America	Argentina	Jujuy	Santa Bárbara		S de El Fuerte, Finca Confines		-24.2586	-64.4095	0	0					arbusto 2 m; flor blanca		Argentina, Jujuy, Santa Bárbara: S de El Fuerte, Finca Confines
Solanaceae	Solanum aligerum Schltdl.	Solanum	aligerum	Schltdl.		Steinbach, J.		5152			SI	4	9	1921	4 Sep 1921	Sep	Southern America	Western South America	Bolivia	Cochabamba	Chapare	Cerro de Incachaca			-17.2366	-66.4846	2900	0		2900			arbusto 2 m, muchos tallos juntos en un haze; corola blanca; estambres amarillos, hacia a la punta morados		Bolivia, Department: Cochabamba, Province: Chapare, Cerro de Incachaca
Solanaceae	Solanum aligerum Schltdl.	Solanum	aligerum	Schltdl.		Cabrera, A.L.		23933		Kiesling, R. & Zardini, E.M.	SI	9	11	1983	9 Nov 1983	Nov	Southern America	Southern South America	Argentina	Jujuy	Ledesma		camino a Valle Grande, Abra de Cañes		-23.4762	-64.9259	1700	0		1700			arbolito; flor blanca		Argentina, Jujuy, Ledesma: camino a Valle Grande, Abra de Cañes
Solanaceae	Solanum aligerum Schltdl.	Solanum	aligerum	Schltdl.		Cabrera, A.L.		24214		Kiesling, R. & Zardini, E.M.	SI	15	11	1973	15 Nov 1973	Nov	Southern America	Southern South America	Argentina	Jujuy	Capital	Lagunas de Yala			-24.1048	-65.4741	0	0					arbusto; flor blanca		Argentina, Jujuy, Capital, Lagunas de Yala
Solanaceae	Solanum aligerum Schltdl.	Solanum	aligerum	Schltdl.		Cabrera, A.L.		21083		Fabris, H.A.	SI	22	11	1970	22 Nov 1970	Nov	Southern America	Southern South America	Argentina	Jujuy	Santa Bárbara	El Fuerte	senda a La Sentinela		-24.2683	-64.4192	0	0					arbusto de 3 m; flora blanca		Argentina, Jujuy, Santa Bárbara, El Fuerte: senda a La Sentinela
Solanaceae	Solanum aligerum Schltdl.	Solanum	aligerum	Schltdl.		Cabrera, A.L.		29778		Botta, S.; Ezcurra, C.; Ragonese, A.M. & Vázquez Ávila, M.	MO, SI	11	11	1978	11 Nov 1978	Nov	Southern America	Southern South America	Argentina	Jujuy	Capital	Lagunas de Yala			-24.1048	-65.4741	0	0					arbusto; flora blanca		Argentina, Jujuy, Capital, Lagunas de Yala
Solanaceae	Solanum aligerum Schltdl.	Solanum	aligerum	Schltdl.		Sleumer, H.		3846			SI	7	2	1923	7 Feb 1923	Feb	Southern America	Southern South America	Argentina	Salta	Santa Victoria	Toldos	quebrada Huaico Grande		-22.3037	-64.6842	2300	2400		2300 - 2400			arbolito hasta 4 m; flor rosada muy palida, casi blanca		Argentina, Salta, Santa Victoria, Toldos: quebrada Huaico Grande
Solanaceae	Solanum aligerum Schltdl.	Solanum	aligerum	Schltdl.		Burkart, A.		13224			SI	20	11	1942	20 Nov 1942	Nov	Southern America	Southern South America	Argentina	Salta		Quebrada de San Lorenzo			-24.7007	-65.4715	0	0							Argentina, Salta, Quebrada de San Lorenzo
Solanaceae	Solanum aligerum Schltdl.	Solanum	aligerum	Schltdl.		Jörgensen, P.		36424			SI	0	10	1911	Oct 1911	Oct	Southern America	Southern South America	Argentina	Tucumán	Chichigasta	Las Pavas			-24.5263	-65.0333	0	0			hediondilla del cerro		arbol hasta 10 m; flores blancas, pistilos amarillos; comun	bajo los arboles	Argentina, Tucumán, Chichigasta, Las Pavas
Solanaceae	Solanum aligerum Schltdl.	Solanum	aligerum	Schltdl.		Cabrera, A.L.		32061		Botta, S.; Cialdella, A.M. & Rotman, A.D.	SI	16	11	1980	16 Nov 1980	Nov	Southern America	Southern South America	Argentina	Jujuy	Capital	Sierra de Zapia	Mina 9 de octubre, camino a la antena		0	0	0	0							Argentina, Jujuy, Capital, Sierra de Zapia: Mina 9 de octubre, camino a la antena
Solanaceae	Solanum aligerum Schltdl.	Solanum	aligerum	Schltdl.		Rotman, A.D.		930		Botta, S. & Ahumado	SI	11	12	1983	11 Dec 1983	Dec	Southern America	Southern South America	Argentina	Jujuy	Santa Bárbara	Centinela			-23.6	-65.6667	0	0					arbolito 3 m; flor blanca		Argentina, Jujuy, Santa Bárbara, Centinela
Solanaceae	Solanum aligerum Schltdl.	Solanum	aligerum	Schltdl.		Cabrera, A.L.		16142		Fabris, H.A.	SI	18	10	1964	18 Oct 1964	Oct	Southern America	Southern South America	Argentina	Jujuy	Valle Grande		camino a Valle Grande, Río Jordan		-23.4747	-64.6505	1400	0		1400			flor blanca		Argentina, Jujuy, Valle Grande: camino a Valle Grande, Río Jordan
Solanaceae	Solanum aligerum Schltdl.	Solanum	aligerum	Schltdl.		Schreiter, R.		6470			B, SI, US	3	11	1930	3 Nov 1930	Nov	Southern America	Southern South America	Argentina	Tucumán	Chichigasta	Las Lenguas	cuesta del Rio Cochuma		-27.4695	-65.1172	1400	0		1400			flor blanca		Argentina, Tucumán, Chichigasta, Las Lenguas: cuesta del Rio Cochuma
Solanaceae	Solanum aligerum Schltdl.	Solanum	aligerum	Schltdl.		Venturi, S.		10599			SI	14	10	1940	14 Oct 1940	Oct	Southern America	Southern South America	Argentina	Salta	Capital	Quebrada de San Lorenzo			-24.7245	-65.4715	1200	0		1200			arbolito de 0.06 m de diam; flor blanco amarillento	falda de cerro	Argentina, Salta, Capital, Quebrada de San Lorenzo
Solanaceae	Solanum aligerum Schltdl.	Solanum	aligerum	Schltdl.		Jörgensen, P.		1468			SI	0	5	1915	May 1915	May	Southern America	Southern South America	Argentina	Catamarca			Esquina Grande		0	0	2400	0		2400			arbol de 7-8 m; flores blancas con anteras amarillas; comun		Argentina, Catamarca: Esquina Grande
Solanaceae	Solanum aligerum Schltdl.	Solanum	aligerum	Schltdl.		Jörgensen, P.		88791			SI	29	4	1915	29 Apr 1915	Apr	Southern America	Southern South America	Argentina	Catamarca	Andalgalá	Esquina Grande			-27.6	-66.3167	0	0							Argentina, Catamarca, Andalgalá, Esquina Grande
Solanaceae	Solanum aligerum Schltdl.	Solanum	aligerum	Schltdl.		Jörgensen, P.		36423			SI	0	10	1911	Oct 1911	Oct	Southern America	Southern South America	Argentina	Tucumán	Chichigasta	Las Pavas			-24.5263	-65.0333	0	0			hediondilla del cerro		arbol hasta 10 m; flores blancas, pistilos amarillos; comun	bajo los arboles	Argentina, Tucumán, Chichigasta, Las Pavas
Solanaceae	Solanum aligerum Schltdl.	Solanum	aligerum	Schltdl.		Cabrera, A.L.		23943		Kiesling, R. & Zardini, E.M.	SI	7	11	1973	7 Nov 1973	Nov	Southern America	Southern South America	Argentina	Jujuy	Ledesma		camino a Valle Grande, Abra de Cañas		-23.4856	-64.9259	1700	0		1700			arbolito; flor blanca		Argentina, Jujuy, Ledesma: camino a Valle Grande, Abra de Cañas
Solanaceae	Solanum aligerum Schltdl.	Solanum	aligerum	Schltdl.		Hammel, B.		19815			BM, MO	10	5	1995	10 May 1995	May	Southern America	Mesoamerica	Costa Rica	Cartago	Cantón de El Guarco		Cordillera de Talamanca. Carretera Interamericana, Entre E1 Empalme y La Chonta.		9.70667	-83.95	2400	0		2400			Arbusto de 3 m. Flores blancas. Frutos maduros negro.		Costa Rica, Cartago, Cantón de El Guarco: Cordillera de Talamanca. Carretera Interamericana, Entre E1 Empalme y La Chonta.
Solanaceae	Solanum aligerum Schltdl.	Solanum	aligerum	Schltdl.		Gamboa, B.		281			MO	29	8	1995	29 Aug 1995	Aug	Southern America	Mesoamerica	Costa Rica	San José	Cantón de Pérez Zeledón		Cordillera de Talamanca. Estación Cuericí. Colectado a orilla de potrero.		9.55333	-83.6692	2600	0		2600			Arbusto. Flores con pétalos blancuzcos, estambres amarillos. Frutos verdes.		Costa Rica, San José, Cantón de Pérez Zeledón: Cordillera de Talamanca. Estación Cuericí. Colectado a orilla de potrero.
Solanaceae	Solanum aligerum Schltdl.	Solanum	aligerum	Schltdl.		Morales, J.F.		168			MO	9	10	1991	9 Oct 1991	Oct	Southern America	Mesoamerica	Costa Rica	San José			Z.P. Cerros de Escazú. Cedral. Bosque primario y secundario en la falda norte del cerro Rabo de Mico. Cuenca del río Poás.		9.84283	-84.1375	1600	2300		1600 - 2300			Arbusto de 2 m. Flores blancas. Frutos inmaduros verdes.		Costa Rica, San José: Z.P. Cerros de Escazú. Cedral. Bosque primario y secundario en la falda norte del cerro Rabo de Mico. Cuenca del río Poás.
Solanaceae	Solanum aligerum Schltdl.	Solanum	aligerum	Schltdl.		Fernández, A.		1503		García, E.	MO	29	10	1993	29 Oct 1993	Oct	Southern America	Mesoamerica	Costa Rica	Heredia	Cantón de Barva		P.N. Braulio Carrillo. Cordillera Central. Recolectado en parcela número 1, para registro de habitat, estudio Oztoche, potreros La Georgina.		10.1333	-84.1167	2600	0		2600			Arbusto 1.75 m. Frutos inmaduros verdes.		Costa Rica, Heredia, Cantón de Barva: P.N. Braulio Carrillo. Cordillera Central. Recolectado en parcela número 1, para registro de habitat, estudio Oztoche, potreros La Georgina.
Solanaceae	Solanum aligerum Schltdl.	Solanum	aligerum	Schltdl.		Carballo, R.A.		281		Castañeda, H.; Murillo, L.; et al	LAGU	13	3	2002	13 Mar 2002	Mar	Southern America	Mesoamerica	El Salvador	Santa Ana		Montecristo	P.N. Montecristo, plan de los helechos		14.4	-89.35	2051	0		2051			arbusto de aprox. 4 m; flores blancas, frutos verdes		El Salvador, Santa Ana, Montecristo: P.N. Montecristo, plan de los helechos
Solanaceae	Solanum aligerum Schltdl.	Solanum	aligerum	Schltdl.		Lillo, M.		2671			K	5	4	1901	5 Apr 1901	Apr	Southern America	Southern South America	Argentina	Tucumán		Malamala			0	0	2000	0	ca.	2000			arbol pequeño 4-6 m; flor blanca	bosque region de aliso	Argentina, Tucumán, Malamala
Solanaceae	Solanum aligerum Schltdl.	Solanum	aligerum	Schltdl.		Fernández Casas, J.		7793			MA	26	12	1982	26 Dec 1982	Dec	Southern America	Western South America	Bolivia	Cochabamba	Carrasco	Aguarrica	a 43 km de Epizana por la carretera que conduce a Santa Cruz, cerca de Aguarrica		-17.3567	-65.0342	3030	0		3030			2.5 m; flores blancas	bosquete de <em>Polylepis </em>junto a un arroyo	Bolivia, Department: Cochabamba, Province: Carrasco, Aguarrica: a 43 km de Epizana por la carretera que conduce a Santa Cruz, cerca de Aguarrica
Solanaceae	Solanum aligerum Schltdl.	Solanum	aligerum	Schltdl.		Manzano, G.		177			MA	24	5	1986	24 May 1986	May	Southern America	Mesoamerica	Honduras	Francisco Morazán		La Tigra	25 km NE de Tegucigalpa		14.2082	-87.0183	2105	0		2105			arbusto 2 m; fruto redondo; flor blanca	bosque mohumedo montano bajo	Honduras, Departament: Francisco Morazán, La Tigra: 25 km NE de Tegucigalpa
Solanaceae	Solanum aligerum Schltdl.	Solanum	aligerum	Schltdl.		Núñez V, P.		6665			MO	13	12	1986	13 Dec 1986	Dec	Southern America	Western South America	Peru	Cusco	Calca		Amaparaes. Center of the town, around the bridge, SW from Cusco and S of town.		-13.1667	-71.9	3330	3400		3330 - 3400			Shrub 1 m; flowers white.		Peru, Cusco, Calca: Amaparaes. Center of the town, around the bridge, SW from Cusco and S of town.
Solanaceae	Solanum aligerum Schltdl.	Solanum	aligerum	Schltdl.		Núñez V, P.		8994		Loaysa, F. & Loayza, W.	MO	21	4	1988	21 Apr 1988	Apr	Southern America	Western South America	Peru	Cusco	Quispicanchis		Entre Abra Walla Walla y Marcapata a 210 km de Cusco.		-13.4167	-70.9	2800	4600		2800 - 4600			Arbusto 1.5 m; frutos verdes.		Peru, Cusco, Quispicanchis: Entre Abra Walla Walla y Marcapata a 210 km de Cusco.
Solanaceae	Solanum aligerum Schltdl.	Solanum	aligerum	Schltdl.		Galiano, W.		4225		Valenzuela, L.; Suclli, E.; Huamantupa, I. & Carazas, F.	MO	2	6	2002	2 Jun 2002	Jun	Southern America	Western South America	Peru	Cusco	Urubamba	Ollantaytambo	Dist. Ollantaytambo, Abra de Malaga, Bosque Intervenido		-13.175	-72.325	3600	0		3600			Arbusto 2 m, frutos inmaduros verdes		Peru, Cusco, Urubamba, Ollantaytambo: Dist. Ollantaytambo, Abra de Malaga, Bosque Intervenido
Solanaceae	Solanum aligerum Schltdl.	Solanum	aligerum	Schltdl.		Davidson, C.		3777			BM, MO	5	12	1975	5 Dec 1975	Dec	Southern America	Western South America	Bolivia	Cochabamba			44.6 k mE of Epizana on Carretera Fundamental 4.		-17.6388	-64.8015	2896	0		2896			Flowers white. Shrub ca. 1.5 m.	Near a waterfall. Steep and narrow rocky draw by the road. Polylepis absent.	Bolivia, Department: Cochabamba: 44.6 k mE of Epizana on Carretera Fundamental 4.
Solanaceae	Solanum aligerum Schltdl.	Solanum	aligerum	Schltdl.		Steinbach, J.		8685			BM	7	11	1928	7 Nov 1928	Nov	Southern America	Western South America	Bolivia	Cochabamba			Totora-Pocona.		-17.7245	-65.2003	2700	0		2700					Bolivia, Department: Cochabamba: Totora-Pocona.
Solanaceae	Solanum aligerum Schltdl.	Solanum	aligerum	Schltdl.		Nee, M.		51736		Knapp, S. & Mendoza F, J.M.	BM, NY	4	5	2001	4 May 2001	May	Southern America	Western South America	Bolivia	Santa Cruz	Vallegrande		On road from Guadalupe to Pucará.		-18.5982	-64.1277	2725	0		2725			Small tree, 4 m. tall, 12 cm. in diameter. Flowers odorless (11:50 A.M., foggy). Corolla white; anthers yellow.	Disturbed cloud forest and brushland on slopes, with Podocarpus parlatorei.	Bolivia, Department: Santa Cruz, Province: Vallegrande: On road from Guadalupe to Pucará.
Solanaceae	Solanum aligerum Schltdl.	Solanum	aligerum	Schltdl.		Steinbach, J.		9550			BM, E, F, G, MO, NY, S	8	3	1929	8 Mar 1929	Mar	Southern America	Western South America	Bolivia	Cochabamba	Chapare		Incachaca-La Aduana (Sanctutonis)		-17.4753	-65.47	2700	0		2700			Strauch 3 m	Wald	Bolivia, Department: Cochabamba, Province: Chapare: Incachaca-La Aduana (Sanctutonis)
Solanaceae	Solanum aligerum Schltdl.	Solanum	aligerum	Schltdl.		Williams, R.S.		825			BM	5	9	1901	5 Sep 1901	Sep	Southern America	Western South America	Bolivia	La Paz		Sorata			0	0	2286	0		2286			12 ft. high & 4 in. dia.		Bolivia, Department: La Paz, Sorata
Solanaceae	Solanum aligerum Schltdl.	Solanum	aligerum	Schltdl.		Brooke, W.M.A.		6711			BM	13	8	1950	13 Aug 1950	Aug	Southern America	Western South America	Bolivia	Cochabamba		Incachaca	Small power station about 80 miles N.E. of Cochabamba.		-17	-65.5	2347	0		2347			Small tree.	Open near river.	Bolivia, Department: Cochabamba, Incachaca: Small power station about 80 miles N.E. of Cochabamba.
Solanaceae	Solanum aligerum Schltdl.	Solanum	aligerum	Schltdl.		Mandon, G.		415			BM, F, G, NY, S	0	5	1858	May 1858	May	Southern America	Western South America	Bolivia	La Paz	Larecaja		viciniis Sorata, via ad Lacatia, Laripata		-15.7713	-68.642	3000	0		3000				In nemoribus. Reg. temp.	Bolivia, Department: La Paz, Province: Larecaja: viciniis Sorata, via ad Lacatia, Laripata	Type of Solanum pterocladum Van Heurck & Müll.Arg. (lectotype G, isolectotypes BM, F, F, F, NY, S)
Solanaceae	Solanum aligerum Schltdl.	Solanum	aligerum	Schltdl.		Steinbach, J.		8621			BM, E, MO, NY, S	5	11	1928	5 Nov 1928	Nov	Southern America	Western South America	Bolivia	Cochabamba			Pojos		-18.3333	-64.7	2600	0		2600					Bolivia, Department: Cochabamba: Pojos
Solanaceae	Solanum aligerum Schltdl.	Solanum	aligerum	Schltdl.		Steinbach, J.		9854			BM, E, F, G, MO, NY, S	18	6	1928	18 Jun 1928	Jun	Southern America	Western South America	Bolivia	Cochabamba	Chapare	Durazno	Quebrada de Coraní		-17.2215	-65.9033	2800	0		2800				wald	Bolivia, Department: Cochabamba, Province: Chapare, Durazno: Quebrada de Coraní
Solanaceae	Solanum aligerum Schltdl.	Solanum	aligerum	Schltdl.		Steinbach, R.F.		563			F, MO, NY, S, US	2	12	1966	2 Dec 1966	Dec	Southern America	Western South America	Bolivia	Cochabamba	Chapare		km 104 del camino a Chapare		-16.5	-65.5	3100	0		3100			arbusto poco frecuente,crece de 3 a 4 m; ramas largas entre los arbustos, crece inclinado; flores blanca con tinto amarillo, punta petalos violaceas,anteras amarillo fuerte, pist.verdoso; reves de las hojas y parte de las ramas tenidos de verde purpu	terrenos pedregosos	Bolivia, Department: Cochabamba, Province: Chapare: km 104 del camino a Chapare
Solanaceae	Solanum aligerum Schltdl.	Solanum	aligerum	Schltdl.		Steinbach, R.F.		195			F, MO, NY, S, US	16	5	1966	16 May 1966	May	Southern America	Western South America	Bolivia	Cochabamba			Carrasco-Cochabamba		-17.3852	-65.6	3000	0	ca.	3000			arbusto de 1.5-2.8 m; flor blanca con ligero tinte violaceo al extremo de los pet.	terreno con mucho humus y vegetacion, zona humeda y fria	Bolivia, Department: Cochabamba: Carrasco-Cochabamba
Solanaceae	Solanum aligerum Schltdl.	Solanum	aligerum	Schltdl.		Petersen, E.		1613		Hjerting, J.P.	S	23	5	1953	23 May 1953	May	Southern America	Western South America	Bolivia	La Paz	Larecaja		Sorata-Tacacoma		-16.4568	-68.1205	3700	0		3700					Bolivia, Department: La Paz, Province: Larecaja: Sorata-Tacacoma
Solanaceae	Solanum aligerum Schltdl.	Solanum	aligerum	Schltdl.		Monterrosa, J.		215		Carballo, R. & Castañeda, H.	BM, LAGU	24	1	2002	24 Jan 2002	Jan	Southern America	Mesoamerica	El Salvador	Santa Ana		P.N. Montecristo	al final del atajo para el Trifinio		14.4167	-89.35	2000	0		2000			arbusto de 2.5 m; frutos verdes	vegetacion secundaria	El Salvador, Santa Ana, P.N. Montecristo: al final del atajo para el Trifinio
Solanaceae	Solanum aligerum Schltdl.	Solanum	aligerum	Schltdl.		Rocabado, D.		148		Calzadilla, E.; Vargas, I.; Jordan, C.; Muñoz, M.; Núñez, R.; Cazana, R. & Ledezm	BM	30	11	2002	30 Nov 2002	Nov	Southern America	Western South America	Bolivia	Santa Cruz	Caballero	Siberia	a 2.5 km de la carretera por el camino a Saipina		-17.8367	-64.7415	2650	2820		2650 - 2820			arbusto de 1.5 m; flores color lila, estambres amarillos	bosque de pinar yungeño pluviestacional	Bolivia, Department: Santa Cruz, Province: Caballero, Siberia: a 2.5 km de la carretera por el camino a Saipina
Solanaceae	Solanum aligerum Schltdl.	Solanum	aligerum	Schltdl.		Valenzuela, L.		1131		Suclli, E.; Huamantupa, I. & Farfán, J.	BM, MO	21	1	2003	21 Jan 2003	Jan	Southern America	Western South America	Peru	Cusco	Calca	Amparaes	Mantto		-13.0535	-71.9408	3399	0		3399			arbol hasta 7 m; flor blanca	bosque secundario humedo	Peru, Cusco, Calca, Amparaes: Mantto
Solanaceae	Solanum aligerum Schltdl.	Solanum	aligerum	Schltdl.		Suclli, E.		1277		Farfán, J.; Chama, V. & Vizcardo, Y.	BM, NY	14	10	2003	14 Oct 2003	Oct	Southern America	Western South America	Peru	Cusco	La Convención	Espiritupampa	Dist. Vilcabamba		-13.05	-73.0833	3300	0		3300			arbusto hasta 4 m; flores azules	boque montano intervenido	Peru, Cusco, La Convención, Espiritupampa: Dist. Vilcabamba
Solanaceae	Solanum aligerum Schltdl.	Solanum	aligerum	Schltdl.		Capurro		62			US	5	6	1945	5 Jun 1945	Jun	Southern America	Southern South America	Argentina	Tucumán			Alpachiri, estancia "Los Pinos"		-27.3333	-65.75	0	0							Argentina, Tucumán: Alpachiri, estancia "Los Pinos"
Solanaceae	Solanum aligerum Schltdl.	Solanum	aligerum	Schltdl.		Hellenberg, H.		4484			MO	14	2	1971	14 Feb 1971	Feb	Southern America	Southern South America	Argentina	Tucumán			La Banderita. 2 km to S 1925 m, 15 degree SW. Andenerlen-Wald		0	0	0	0							Argentina, Tucumán: La Banderita. 2 km to S 1925 m, 15 degree SW. Andenerlen-Wald
Solanaceae	Solanum aligerum Schltdl.	Solanum	aligerum	Schltdl.		Lorentz, P.G.		868		Hieronymus, G.	F, US	30	1	1874	30 Jan 1874	Jan	Southern America	Southern South America	Argentina	Tucumán			Sierra de Tucuman		-26.8167	-65.2167	0	0							Argentina, Tucumán: Sierra de Tucuman
Solanaceae	Solanum aligerum Schltdl.	Solanum	aligerum	Schltdl.		Lorentz, P.G.		868		Hieronymus, G.	F	0	0	0			Southern America	Southern South America	Argentina	Tucumán			Sierra de Tucuman		-26.8167	-65.2167	0	0							Argentina, Tucumán: Sierra de Tucuman
Solanaceae	Solanum aligerum Schltdl.	Solanum	aligerum	Schltdl.		O'Donell, C.A.		18158			F	28	1	1937	28 Jan 1937	Jan	Southern America	Southern South America	Argentina	Tucumán	Chichigasta		Cuesta Rio Cochuna		-22.0587	-66.018	1200	0		1200					Argentina, Tucumán, Chichigasta: Cuesta Rio Cochuna
Solanaceae	Solanum aligerum Schltdl.	Solanum	aligerum	Schltdl.		Olea, D.		26			NY	25	11	1944	25 Nov 1944	Nov	Southern America	Southern South America	Argentina	Tucumán	Tafí		Cumbre de Siambón		-26.6572	-65.4912	0	0					flor blanco		Argentina, Tucumán, Tafí: Cumbre de Siambón
Solanaceae	Solanum aligerum Schltdl.	Solanum	aligerum	Schltdl.		Petersen		s.n.		Hjerting, J.P.	MO	5	3	1949	5 Mar 1949	Mar	Southern America	Southern South America	Argentina	Tucumán	Chichigasta		est a Las Pavas		-27.25	-65.8667	1500	0		1500					Argentina, Tucumán, Chichigasta: est a Las Pavas
Solanaceae	Solanum aligerum Schltdl.	Solanum	aligerum	Schltdl.		Schreiter, R.		6552			SI, US	25	11	1930	25 Nov 1930	Nov	Southern America	Southern South America	Argentina	Tucumán	Tafí	Garabatal	Siambón		-26.6928	-65.435	1600	0		1600			flor blanca		Argentina, Tucumán, Tafí, Garabatal: Siambón
Solanaceae	Solanum aligerum Schltdl.	Solanum	aligerum	Schltdl.		Schreiter, R.		9809			F, GH	23	10	1939	23 Oct 1939	Oct	Southern America	Southern South America	Argentina	Tucumán	Tafí		Cumbre de Garabatal (Porteruelo)		0	0	1750	0		1750					Argentina, Tucumán, Tafí: Cumbre de Garabatal (Porteruelo)
Solanaceae	Solanum aligerum Schltdl.	Solanum	aligerum	Schltdl.		Venturi, S.		4067			US	12	12	1925	12 Dec 1925	Dec	Southern America	Southern South America	Argentina	Tucumán	Chichigasta		Estancia Las Pavas		-27.25	-65.8667	1800	0		1800			arbusto grueso, flor blanca; 250 cm	falda del cerro	Argentina, Tucumán, Chichigasta: Estancia Las Pavas
Solanaceae	Solanum aligerum Schltdl.	Solanum	aligerum	Schltdl.		Venturi, S.		4632			F, GH, NY, NY, S, US, US	22	11	1926	22 Nov 1926	Nov	Southern America	Southern South America	Argentina	Tucumán	Chichigasta		Estancia Las Pavas		-27.25	-65.8667	2000	0		2000			flor amarilla; planta 2 m; arbusto	falda del cerro	Argentina, Tucumán, Chichigasta: Estancia Las Pavas	Type of Solanum grossum C.V.Morton (holotype US, isotypes F, GH, GH, NY, NY, S, US)
Solanaceae	Solanum aligerum Schltdl.	Solanum	aligerum	Schltdl.		Venturi, S.		7755			US	14	12	1928	14 Dec 1928	Dec	Southern America	Southern South America	Argentina	Tucumán	Burruyacú		Cerro del Campo		-26.4925	-64.7428	1800	0		1800			arbusto, 3 m; flor blanca	entre los alisos	Argentina, Tucumán, Burruyacú: Cerro del Campo
Solanaceae	Solanum aligerum Schltdl.	Solanum	aligerum	Schltdl.		Venturi, S.		9609			LE, NY, US	5	10	1929	5 Oct 1929	Oct	Southern America	Southern South America	Argentina	Tucumán	Tafí		Cerra de Taficillo		-26.6923	-65.2833	1200	0		1200			arbolito, 0.20 m diam, 4 m de altura	en una quebraia [?]	Argentina, Tucumán, Tafí: Cerra de Taficillo
Solanaceae	Solanum aligerum Schltdl.	Solanum	aligerum	Schltdl.		Sagástegui, A.		3878			F	20	6	1962	20 Jun 1962	Jun	Southern America	Western South America	Peru	Cajamarca	Contumazá		Las Achiras (Hda San Lorenzo)		-7.7735	-77.0398	3600	0		3600	"Hierba Santa Negra"		arbusto; floras moradas	cerca de charca	Peru, Cajamarca, Contumazá: Las Achiras (Hda San Lorenzo)
Solanaceae	Solanum aligerum Schltdl.	Solanum	aligerum	Schltdl.		Weberbauer, A.		5643			F, G, GH, MO, MOL	0	6	1910	Jun 1910	Jun	Southern America	Western South America	Peru	Ayacucho	Huanta		Between Tambo and the Apurimac, below Yanamonte		-12.9248	-74.2043	2600	2700		2600 - 2700					Peru, Ayacucho, Huanta: Between Tambo and the Apurimac, below Yanamonte	Type of Solanum manicatum Bitter (lectotype MOL, isolectotypes F, G, GH, MO)
Solanaceae	Solanum aligerum Schltdl.	Solanum	aligerum	Schltdl.		Zimmerer, K.S.		80			NY	20	4	1986	20 Apr 1986	Apr	Southern America	Western South America	Peru	Cusco	Paucartambo	Challabamba	Peasant Community of Pesto Grande		-13.2	-71.65	2900	0		2900	Q. ñuñuqay		shrub, 3 m tall, berries blue-black, pulp nearly black, 1 to 1.5 cm in diameter	lower part of valley, by trail, sub-humid shrub forest	Peru, Cusco, Paucartambo, Challabamba: Peasant Community of Pesto Grande
Solanaceae	Solanum aligerum Schltdl.	Solanum	aligerum	Schltdl.		Boeke, J.D.		3049			F, MO, NY, US	15	8	1980	15 Aug 1980	Aug	Southern America	Western South America	Peru	Puno	Carabaya		Ollachea to San Goban road, 2.5 km north of Ollachea		-13.571	-70.4383	0	0					tree to 3 m. Stems winged. Flowers white. Fruits green	forest patch	Peru, Puno, Carabaya: Ollachea to San Goban road, 2.5 km north of Ollachea
Solanaceae	Solanum aligerum Schltdl.	Solanum	aligerum	Schltdl.		Dillon, M.		1107		Aronson, J.; Herra, A. & Berry, P.	BM, MO, NY	17	7	1978	17 Jul 1978	Jul	Southern America	Western South America	Peru	Puno			Ollachea to San Gabon		-13.571	-70.4383	0	0							Peru, Puno: Ollachea to San Gabon
Solanaceae	Solanum aligerum Schltdl.	Solanum	aligerum	Schltdl.		Herb. Marin		2138			F	0	5	1950	May 1950	May	Southern America	Western South America	Peru	Cusco	Calca		Loaccag- Lares		0	0	2600	0		2600			arbusto, 3-4 m	matorrales	Peru, Cusco, Calca: Loaccag- Lares
Solanaceae	Solanum aligerum Schltdl.	Solanum	aligerum	Schltdl.		Metcalf, R.D.		30729			MO, US	24	7	1942	24 Jul 1942	Jul	Southern America	Western South America	Peru	Cusco	Quispicanchis		near Marcapata		-13.5872	-70.97	0	0					tree 3 m high; corolla very light yellowish green; fruit yellow-green	open rocky soil along road, much fog	Peru, Cusco, Quispicanchis: near Marcapata
Solanaceae	Solanum aligerum Schltdl.	Solanum	aligerum	Schltdl.		Núñez, P.		6665			MO	13	12	1986	13 Dec 1986	Dec	Southern America	Western South America	Peru	Cusco	Calca	Amparaes	center of the town, around the bridge, SW from Cuzco and S of town		-13.1667	-71.9	3330	3400		3330 - 3400			shrub 1 m; flowers white		Peru, Cusco, Calca, Amparaes: center of the town, around the bridge, SW from Cuzco and S of town
Solanaceae	Solanum aligerum Schltdl.	Solanum	aligerum	Schltdl.		Núñez, P.		8994		Loaysa, F. & Loaysa, W.	F, MO	21	4	1988	21 Apr 1988	Apr	Southern America	Western South America	Peru	Cusco	Quispicanchis		entre Abra Walla Walla y Marcapata a 210 km de Cusco		-13.4167	-70.9	2800	4600		2800 - 4600			arbusto 1.5 m; frutos verdes		Peru, Cusco, Quispicanchis: entre Abra Walla Walla y Marcapata a 210 km de Cusco
Solanaceae	Solanum aligerum Schltdl.	Solanum	aligerum	Schltdl.		Núñez, P.		8994		Loaysa, F. & Loaysa, W.	NY	21	4	1988	21 Apr 1988	Apr	Southern America	Western South America	Peru	Cusco	Quispicanchis		entre Abra Walla Walla y Marcapata a 210 km de Cusco		-13.4167	-70.9	2800	4600		2800 - 4600			arbusto 1.5 m; frutos verdes		Peru, Cusco, Quispicanchis: entre Abra Walla Walla y Marcapata a 210 km de Cusco
Solanaceae	Solanum aligerum Schltdl.	Solanum	aligerum	Schltdl.		Pennell, F.W.		14148			F, NY	2	5	1925	2 May 1925	May	Southern America	Western South America	Peru	Cusco			Pautarcambo to Tres Cruces, Cerro de Cusilluyoc		-13.1203	-71.5717	3200	3400		3200 - 3400			tree; corolla pale yellow or nearly white; anthers grayish	thicket	Peru, Cusco: Pautarcambo to Tres Cruces, Cerro de Cusilluyoc
Solanaceae	Solanum aligerum Schltdl.	Solanum	aligerum	Schltdl.		Jörgensen, P.		1468			US	12	12	1916	12 Dec 1916	Dec	Southern America	Southern South America	Argentina	Catamarca	Andalgalá		"Ezgnina grande" [?]		0	0	0	0							Argentina, Catamarca, Andalgalá: "Ezgnina grande" [?]
Solanaceae	Solanum aligerum Schltdl.	Solanum	aligerum	Schltdl.		Jörgensen, P.		88791			US	29	4	1915	29 Apr 1915	Apr	Southern America	Southern South America	Argentina	Catamarca	Andalgalá		"Ezgnina grande" [?]		0	0	0	0							Argentina, Catamarca, Andalgalá: "Ezgnina grande" [?]
Solanaceae	Solanum aligerum Schltdl.	Solanum	aligerum	Schltdl.		Schinini, A.		10117		Quarín, C.; Arbo, M.M. & Pire, S.M.	MO	2	11	1974	2 Nov 1974	Nov	Southern America	Southern South America	Argentina	Jujuy	Capital		Cuesta de Yala		-25.1667	-65.3833	0	0					flores blancas	en manantial	Argentina, Jujuy, Capital: Cuesta de Yala
Solanaceae	Solanum aligerum Schltdl.	Solanum	aligerum	Schltdl.		Charpin, A.	AC	20518		Eskuche, E.	G, US	18	11	1986	18 Nov 1986	Nov	Southern America	Southern South America	Argentina	Jujuy	Capital	Lagunas de Yala			-24.1042	-65.4742	2100	2300		2100 - 2300				bosque de Alnus acuminata y Schinus myrtifolius	Argentina, Jujuy, Capital, Lagunas de Yala
Solanaceae	Solanum aligerum Schltdl.	Solanum	aligerum	Schltdl.		Krapovickas, A.		26585		Schinini, A. & Quarín, C.	G, MO	8	11	1974	8 Nov 1974	Nov	Southern America	Southern South America	Argentina	Jujuy	Ledesma		Abra de Cañas, camino a Valle Grande, 24 km NW de Libertador Gral. S. Martin		-23.4855	-64.9517	1600	0		1600					Argentina, Jujuy, Ledesma: Abra de Cañas, camino a Valle Grande, 24 km NW de Libertador Gral. S. Martin
Solanaceae	Solanum aligerum Schltdl.	Solanum	aligerum	Schltdl.		Nee, M.		50757		Bohs, L. & Sérsic, A.	NY	13	4	2000	13 Apr 2000	Apr	Southern America	Southern South America	Argentina	Jujuy	Palpalá		above Quebrada "Los Tomates", on road to Cerro Zapla, cloud forest with Cedrella, Alnus acuminata, Podocarpus parlatorei, on steep slopes		-24.2167	-65.0833	1850	0		1850			shrub, buds only		Argentina, Jujuy, Palpalá: above Quebrada "Los Tomates", on road to Cerro Zapla, cloud forest with Cedrella, Alnus acuminata, Podocarpus parlatorei, on steep slopes
Solanaceae	Solanum aligerum Schltdl.	Solanum	aligerum	Schltdl.		Nee, M.		50815		Bohs, L.	NY	18	4	2000	18 Apr 2000	Apr	Southern America	Southern South America	Argentina	Jujuy	Valle Grande		ca. 1 km (by air) on trail E from San Francisco to Altos de Calilegua		-23.6277	-64.9323	2100	0		2100			shrub 2.5 tall. Fruit green	thin forest of Podocarpus parlatorei, Alnus acuminata, Solanum maturecalvans, S. tenuispinum	Argentina, Jujuy, Valle Grande: ca. 1 km (by air) on trail E from San Francisco to Altos de Calilegua
Solanaceae	Solanum aligerum Schltdl.	Solanum	aligerum	Schltdl.		Schinini, A.		10119		Quarín, C.; Arbo, M.M. & Pire, S.M.	MO	2	11	1974	2 Nov 1974	Nov	Southern America	Southern South America	Argentina	Jujuy	Capital	Cuesta de Yala			-24.1192	-65.4045	0	0					2 m de altura, floras blancas	orilla de arroyo	Argentina, Jujuy, Capital, Cuesta de Yala
Solanaceae	Solanum aligerum Schltdl.	Solanum	aligerum	Schltdl.		Araque M, J.	19Ar	353		Barkley, F.A.	F	24	11	1949	24 Nov 1949	Nov	Southern America	Southern South America	Argentina	Salta	Cafayate				-26.8333	-65.9667	1400	0		1400			arbusto de 1 m con flores blancas	terrenos secos	Argentina, Salta, Cafayate
Solanaceae	Solanum aligerum Schltdl.	Solanum	aligerum	Schltdl.		Brown		1638		Chalukian & Malmierca	NY	20	11	1981	20 Nov 1981	Nov	Southern America	Southern South America	Argentina	Salta		Parque Nacional El Rey	Cº Chañar		-24.7	-64.6333	0	0					arbusto 4 m alt; flor blanca	En cañada	Argentina, Salta, Parque Nacional El Rey: Cº Chañar
Solanaceae	Solanum aligerum Schltdl.	Solanum	aligerum	Schltdl.		Schiavone, M.M.		11901	C.	Cuezzo, A.R.; Figueroa, M.R. & Legname, P.R.	F, US	8	11	1975	8 Nov 1975	Nov	Southern America	Southern South America	Argentina	Salta	Santa Victoria		Camino al Lipeo, a 15 km de Los Toldos		0	0	1800	0		1800			flores petalos blancos		Argentina, Salta, Santa Victoria: Camino al Lipeo, a 15 km de Los Toldos
Solanaceae	Solanum aligerum Schltdl.	Solanum	aligerum	Schltdl.		Venturi, S.		9934			US	16	12	1929	16 Dec 1929	Dec	Southern America	Southern South America	Argentina	Salta	Guachipas		Alemania		-25.6	-65.6333	1500	0		1500			flor blanco; arbolito 0.10-0.15 m diam.	en bosque alto	Argentina, Salta, Guachipas: Alemania
Solanaceae	Solanum aligerum Schltdl.	Solanum	aligerum	Schltdl.		Zapata, S.R.		40			NY	16	11	1980	16 Nov 1980	Nov	Southern America	Southern South America	Argentina	Salta	La Caldera		Lesser [?]		0	0	1850	0		1850			arbusto de flores blancas. Cresce 1 m alto		Argentina, Salta, La Caldera: Lesser [?]
Solanaceae	Solanum aligerum Schltdl.	Solanum	aligerum	Schltdl.		Venturi, S.		5080			NY, US	15	10	1926	15 Oct 1926	Oct	Southern America	Southern South America	Argentina	Salta	Capital		Quebrada de San Lorenzo		-27	-65.6333	1200	0		1200			arbusto, 1.50m, flor blanca	ladera de cerro	Argentina, Salta, Capital: Quebrada de San Lorenzo
Solanaceae	Solanum aligerum Schltdl.	Solanum	aligerum	Schltdl.		Kiesling, R.		8425		Metzing, D.	NY	19	11	1993	19 Nov 1993	Nov	Southern America	Western South America	Bolivia	Chuquisaca	Oropeza		entre el km 11 y Ravelo		0	0	3300	0		3300			arbusto 3 m, floras blancas		Bolivia, Department: Chuquisaca, Province: Oropeza: entre el km 11 y Ravelo
Solanaceae	Solanum aligerum Schltdl.	Solanum	aligerum	Schltdl.		Wood, J.R.I.		8708			NY	2	10	1994	2 Oct 1994	Oct	Southern America	Western South America	Bolivia	Chuquisaca			c 8 km from Punilla towards Ravelo		0	0	3300	0		3300			chrub c 3 m high, unarmed; corolla white; anthers yellow	on steep slope with scrub vegetation and relatively high rainfall	Bolivia, Department: Chuquisaca: c 8 km from Punilla towards Ravelo
Solanaceae	Solanum aligerum Schltdl.	Solanum	aligerum	Schltdl.		Billiet, F.		6067		Jadin, B.	K, MO	4	11	1993	4 Nov 1993	Nov	Southern America	Western South America	Bolivia	Tarija			route Villa Montes to Tarija, 15 km apres Entre Rios		-21.4333	-64.2333	1850	0		1850			arbuste jusque 6m; flor blanc pur, etam jaunes	foret de montagne	Bolivia, Department: Tarija: route Villa Montes to Tarija, 15 km apres Entre Rios
Solanaceae	Solanum aligerum Schltdl.	Solanum	aligerum	Schltdl.		Solomon, J.C.		10249			MO, NY	29	4	1983	29 Apr 1983	Apr	Southern America	Western South America	Bolivia	Tarija	Aniceto Arce		39.9 km S of jct of road to Entre Rios, on road to Padcaya		-21.9	-64.6833	2100	2200		2100 - 2200			small tree, 4 m, corollas white, anthers yellow	isolated pocket of Podocarpus forest with dry, open thorn-scrub (Acacia, Prosopis)	Bolivia, Department: Tarija, Province: Aniceto Arce: 39.9 km S of jct of road to Entre Rios, on road to Padcaya
Solanaceae	Solanum aligerum Schltdl.	Solanum	aligerum	Schltdl.		Beck, S.G.		7054			F	27	9	1981	27 Sep 1981	Sep	Southern America	Western South America	Bolivia	Cochabamba-Santa Cruz			limite de los Dptos. Cochabamba 225 kms hacia Santa Cruz. Cerca a la Siberia		-17.7875	-64.7013	2650	0		2650			arbusto 1.6 m, corola blanca	bosque en la ceja de la montaña	Bolivia, Department: Cochabamba-Santa Cruz: limite de los Dptos. Cochabamba 225 kms hacia Santa Cruz. Cerca a la Siberia
Solanaceae	Solanum aligerum Schltdl.	Solanum	aligerum	Schltdl.		Beck, S.G.		21713			NY	14	1	1995	14 Jan 1995	Jan	Southern America	Western South America	Bolivia	Cochabamba	Chapare		Melgar 2 km hacia Punate		-17.4	-65.8	3400	0		3400			arbusto 1.80 m, flores blancas, frutos	Quebrada, Ladera, con Alnus y Polylepis	Bolivia, Department: Cochabamba, Province: Chapare: Melgar 2 km hacia Punate
Solanaceae	Solanum aligerum Schltdl.	Solanum	aligerum	Schltdl.		Beck, S.G.		8931			F, NY	18	10	1984	18 Oct 1984	Oct	Southern America	Western South America	Bolivia	Cochabamba	Carrasco	Montepunco	entrando por los Yungas		-16.3333	-66.75	2700	0		2700			arbusto 2.5 m, corolla blanca, frutos maduros negros	bosque arbustivo bajo, en zona nubosa	Bolivia, Department: Cochabamba, Province: Carrasco, Montepunco: entrando por los Yungas
Solanaceae	Solanum aligerum Schltdl.	Solanum	aligerum	Schltdl.		Davidson, C.		5095			MO, US	21	11	1976	21 Nov 1976	Nov	Southern America	Western South America	Bolivia	Cochabamba	Carrasco		ca. 75.5 km E of Epizana on Carretera Fundamental 4.		-17.6338	-64.5357	2439	0		2439			flowers white	Mossy W slope with abundant spongy leaf litter accumulated under the trees. Montane subtropical humid forest (cloud forest)	Bolivia, Department: Cochabamba, Province: Carrasco: ca. 75.5 km E of Epizana on Carretera Fundamental 4.
Solanaceae	Solanum aligerum Schltdl.	Solanum	aligerum	Schltdl.		Dorr, L.J.		7009		Barnett, L.C.	MO, NY, US	14	1	1990	14 Jan 1990	Jan	Southern America	Western South America	Bolivia	Cochabamba	Carrasco		Serrania Siberia, 20-35 km W of Comarapa (Prov Santa Cruz) on the old Cochabamba-Santa Cruz Road (Hwy 4)		-17.9	-64.4833	2000	0		2000			tree, 5 m tall. Flowers purplish-white. Fruit black	cloud forest	Bolivia, Department: Cochabamba, Province: Carrasco: Serrania Siberia, 20-35 km W of Comarapa (Prov Santa Cruz) on the old Cochabamba-Santa Cruz Road (Hwy 4)
Solanaceae	Solanum aligerum Schltdl.	Solanum	aligerum	Schltdl.		Fernández Casas, J.	FC	7793			NY	26	12	1982	26 Dec 1982	Dec	Southern America	Western South America	Bolivia	Cochabamba	Carrasco		a 43 km de Epizana por la carretera que conduce a Santa Cruz, cerca de Aguarrica		-17.8078	-63.9583	3030	0		3030			flores blancas; 2.5 m	bosquete con Polylepis junto a un arroyo	Bolivia, Department: Cochabamba, Province: Carrasco: a 43 km de Epizana por la carretera que conduce a Santa Cruz, cerca de Aguarrica
Solanaceae	Solanum aligerum Schltdl.	Solanum	aligerum	Schltdl.		Kessler, M.		9340		Gonzales, J.; Bach, K. & Acebey, A.	NY	8	5	1997	8 May 1997	May	Southern America	Western South America	Bolivia	Cochabamba	Ayopaya		10 km Cocapata-Cotacajes		-16.6333	-66.6833	2750	0		2750			arbusto terrestre; flores blancas; fertil	matorral siempreverde, abierto disturbato	Bolivia, Department: Cochabamba, Province: Ayopaya: 10 km Cocapata-Cotacajes
Solanaceae	Solanum aligerum Schltdl.	Solanum	aligerum	Schltdl.		Mérida, G.		40			NY	5	11	1987	5 Nov 1987	Nov	Southern America	Western South America	Bolivia	Cochabamba	Ayopaya		a 10 km al NE de Indipendencia Cap. de Prov._x000D_ Lado izquierdo del rio Tambillo Mayu		0	0	2900	0		2900			arbusto	relictos de bosque secundario. Zona muy degradada por quemas sobre pastoreo	Bolivia, Department: Cochabamba, Province: Ayopaya: a 10 km al NE de Indipendencia Cap. de Prov._x000D_ Lado izquierdo del rio Tambillo Mayu
Solanaceae	Solanum aligerum Schltdl.	Solanum	aligerum	Schltdl.		Ritter, N.		2699		Wood, J.	MO	9	12	1995	9 Dec 1995	Dec	Southern America	Western South America	Bolivia	Cochabamba	Chapare		the road to Corani Pampa; approximately 3.0 km from the highway to the Chapare		0	0	2660	0		2660			abundance unknown. Foliage not particularly aromatic. fruits present; purple when mature. Tree, approx 5 m tall.	growing alongside a skid road which has been recently cut through fairly intact forest. Bosque humedo montano	Bolivia, Department: Cochabamba, Province: Chapare: the road to Corani Pampa; approximately 3.0 km from the highway to the Chapare
Solanaceae	Solanum aligerum Schltdl.	Solanum	aligerum	Schltdl.		Nee, M.		34036		Solomon, J.	NY, US	10	2	1987	10 Feb 1987	Feb	Southern America	Western South America	Bolivia	Cochabamba	Carrasco		on road from Comarapa to Cochabamba, 4 km W of border with Depto. Santa Cruz, 20 km (by air) and 28 km (by road) NW of Comarapa		-17.8167	-64.6833	2525	0		2525			shrub 3 m tall. Young stems winged from petiole base. Flower seem odorless; flowers and fruit nodding; corolla white yellow-green star; corolla in bud pentagonal-winged. _x000D_ Fruit green, probably turning purple.	cloud forest on slopes, with Weinmannia spp., Solanum spp., Podocarpus, Clethra, Viburnum.	Bolivia, Department: Cochabamba, Province: Carrasco: on road from Comarapa to Cochabamba, 4 km W of border with Depto. Santa Cruz, 20 km (by air) and 28 km (by road) NW of Comarapa
Solanaceae	Solanum aligerum Schltdl.	Solanum	aligerum	Schltdl.		Nee, M.		34041		Solomon, J.	NY, US	10	2	1987	10 Feb 1987	Feb	Southern America	Western South America	Bolivia	Cochabamba	Carrasco		on road from Comarapa to Cochabamba, 4 km W of border with Depto. Santa Cruz, 20 km (by air) and 28 km (by road) NW of Comarapa		-17.8167	-64.6833	2525	0		2525			sapling 2 ma tall. Stems conspicuosly winged	cloud forest on slopes, with Weinmannia spp., Solanum spp., Podocarpus, Clethra, Viburnum.	Bolivia, Department: Cochabamba, Province: Carrasco: on road from Comarapa to Cochabamba, 4 km W of border with Depto. Santa Cruz, 20 km (by air) and 28 km (by road) NW of Comarapa
Solanaceae	Solanum aligerum Schltdl.	Solanum	aligerum	Schltdl.		Nee, M.		34075		Solomon, J.	CORD, NY	11	2	1987	11 Feb 1987	Feb	Southern America	Western South America	Bolivia	Cochabamba	Carrasco		along main road from Comarapa to Cochabamba, 24 km (by air) NW of Comarapa, 4 km (by road) E of Siberia.		-17.8333	-64.7333	2825	0		2825			shrub 3.5 m tall; fruit green purple	brushy cloud forest near tree line	Bolivia, Department: Cochabamba, Province: Carrasco: along main road from Comarapa to Cochabamba, 24 km (by air) NW of Comarapa, 4 km (by road) E of Siberia.
Solanaceae	Solanum aligerum Schltdl.	Solanum	aligerum	Schltdl.		Nee, M.		34093		Solomon, J.	CORD, MO, NY, NY, US	11	2	1987	11 Feb 1987	Feb	Southern America	Western South America	Bolivia	Cochabamba	Carrasco		5 km (by air and road) SE of bridge at Lopez Mendoza, 19 km by road NW of Epizana, on road from Comaropa to Cochabamba		-17.5333	-64.3667	2900	0		2900			shrub 3 m tall. Twigs scarcely winged from base of petiole. Flwrs and fruits nodding; corolla white; anthers yellow; fruit green or purple	dry open brushy pastured slopes with shrubs and small trees in quebrada	Bolivia, Department: Cochabamba, Province: Carrasco: 5 km (by air and road) SE of bridge at Lopez Mendoza, 19 km by road NW of Epizana, on road from Comaropa to Cochabamba
Solanaceae	Solanum aligerum Schltdl.	Solanum	aligerum	Schltdl.		Nee, M.		36607		Solomon, J.	CORD, NY, US	10	3	1988	10 Mar 1988	Mar	Southern America	Western South America	Bolivia	Cochabamba	Carrasco		narrow canyon of Rio Monte Puncu, 5 km NE of Monte Puncu, 10 km (by air) NW of Epizana		-17.55	-65.2667	2700	2750		2700 - 2750			shrubs 1.5-3 m tall, common. Flwrs hanging, odorless; corolla pale violet white on outside in bud, white when open. Fruit hanging, green, turning purple-black.	cloud forest with short trees, some cleared for pastures, Alnus acuminata ssp. acuminata.	Bolivia, Department: Cochabamba, Province: Carrasco: narrow canyon of Rio Monte Puncu, 5 km NE of Monte Puncu, 10 km (by air) NW of Epizana
Solanaceae	Solanum aligerum Schltdl.	Solanum	aligerum	Schltdl.		Nee, M.		50008		Atha, D.E.	CORD, NY	10	7	1998	10 Jul 1998	Jul	Southern America	Western South America	Bolivia	Cochabamba	Carrasco		along highway from Cochabamba to Comarapa, about 8 km by road SE of turnoff to Pojo.		-17.755	-64.8167	2560	0		2560			shrub 5 m tall. Corolla white with purple on lobes outside and thus the buds appear much more purple.		Bolivia, Department: Cochabamba, Province: Carrasco: along highway from Cochabamba to Comarapa, about 8 km by road SE of turnoff to Pojo.
Solanaceae	Solanum aligerum Schltdl.	Solanum	aligerum	Schltdl.		Solomon, J.C.		14386			G, MO, NY	19	10	1985	19 Oct 1985	Oct	Southern America	Western South America	Bolivia	Cochabamba	Chapare		23.8 km N of Colomi (junction of the road to Candelaria) on road to Chapare, then 2.2 km NW (left) on side road. Upper Rio Cayani.		-17.1667	-65.8833	2700	0		2700			shrub, 3 m. Corollas white.	Cloud forest, trees 8-10 m tall. Most common species is Alchornea (14396).	Bolivia, Department: Cochabamba, Province: Chapare: 23.8 km N of Colomi (junction of the road to Candelaria) on road to Chapare, then 2.2 km NW (left) on side road. Upper Rio Cayani.
Solanaceae	Solanum aligerum Schltdl.	Solanum	aligerum	Schltdl.		Steinbach, J.		3826			NY	30	3	1920	30 Mar 1920	Mar	Southern America	Western South America	Bolivia	Cochabamba	Carrasco	Totora - Duraznillo			-17.7667	-64.9833	2700	0		2700			flor blanca		Bolivia, Department: Cochabamba, Province: Carrasco, Totora - Duraznillo
Solanaceae	Solanum aligerum Schltdl.	Solanum	aligerum	Schltdl.		Steinbach, J.		5752			F, G, MO, NY	4	9	1921	4 Sep 1921	Sep	Southern America	Western South America	Bolivia	Cochabamba	Chapare	Sacaba	Cerro de Incachaca		-17.2333	-66.4833	2500	0		2500			arbusto 3 m, corolla blanca, estambres amarillos, morada hacia la punta.		Bolivia, Department: Cochabamba, Province: Chapare, Sacaba: Cerro de Incachaca
Solanaceae	Solanum aligerum Schltdl.	Solanum	aligerum	Schltdl.		Feuerer, T.		4283	b		NY	29	3	1980	29 Mar 1980	Mar	Southern America	Western South America	Bolivia	La Paz	Bautista Saavedra		Charazani-Tal, unterhalb Chullina, etwa 1 km an der Fahrstraße unterhalb der Furt bei der ehemaligen Estancia Cilij.		-15.1715	-68.989	2700	0		2700					Bolivia, Department: La Paz, Province: Bautista Saavedra: Charazani-Tal, unterhalb Chullina, etwa 1 km an der Fahrstraße unterhalb der Furt bei der ehemaligen Estancia Cilij.
Solanaceae	Solanum aligerum Schltdl.	Solanum	aligerum	Schltdl.		Nee, M.		36718			CORD, MO, NY, NY, US	18	3	1988	18 Mar 1988	Mar	Southern America	Western South America	Bolivia	La Paz	Inquisivi		6.5 km SE of Inquisivi, 1.2 km SW of Machacamarca.		-16.9333	-67.0843	3000	0		3000			shrubs 1.5-2 m tall. Many branches with herbaceous wings. Corolla nodding, white, fruit green.	cultivated slopes with disturbed brushy cloud forest, with Alnus acuminata ssp. acuminata	Bolivia, Department: La Paz, Province: Inquisivi: 6.5 km SE of Inquisivi, 1.2 km SW of Machacamarca.
Solanaceae	Solanum aligerum Schltdl.	Solanum	aligerum	Schltdl.		Steinbach, J.		9870			US	20	6	1929	20 Jun 1929	Jun	Southern America	Western South America	Bolivia	Cochabamba	Chapare	Corani			-17.2	-65.9333	1600	0		1600				wald	Bolivia, Department: Cochabamba, Province: Chapare, Corani
Solanaceae	Solanum aligerum Schltdl.	Solanum	aligerum	Schltdl.		Solomon, J.C.		8431			K, MO, NY	9	10	1982	9 Oct 1982	Oct	Southern America	Western South America	Bolivia	La Paz	Pedro Domingo Murillo		Rio Zongo Valley, 22.5 km below dam at Lago Zongo		-16.15	-68.1167	3000	0		3000			tall shrub, 3 m.	Cloud forest, low 4-8 m tall. Abundant epiphytes, especially mosses and liverworts.	Bolivia, Department: La Paz, Province: Pedro Domingo Murillo: Rio Zongo Valley, 22.5 km below dam at Lago Zongo
Solanaceae	Solanum aligerum Schltdl.	Solanum	aligerum	Schltdl.		Bang, M.		2872			NY, US	0	0	0			Southern America	Western South America	Bolivia						0	0	0	0							Bolivia
Solanaceae	Solanum aligerum Schltdl.	Solanum	aligerum	Schltdl.		Beck, S.G.		3904			F	31	12	1980	31 Dec 1980	Dec	Southern America	Western South America	Bolivia	La Paz	Sud Yungas		La Paz Calacoto 69 km hacia el Este, pasando el Nevado Illimani, Estacion general Ikiko.		-16.6	-67.7833	3100	0		3100			arbusto 2.5 m; corolla blanca; frutos.	bosque arbustivo, secundario al lado del rio.	Bolivia, Department: La Paz, Province: Sud Yungas: La Paz Calacoto 69 km hacia el Este, pasando el Nevado Illimani, Estacion general Ikiko.
Solanaceae	Solanum aligerum Schltdl.	Solanum	aligerum	Schltdl.		Cárdenas, M.		1152			NY	0	8	1933	Aug 1933	Aug	Southern America	Western South America	Bolivia	La Paz		Sorata			-15.7667	-68.6333	2700	0		2700				Shrub 80 cm height, at wet places. White flowers.	Bolivia, Department: La Paz, Sorata
Solanaceae	Solanum aligerum Schltdl.	Solanum	aligerum	Schltdl.		Fernández Casas, J.	FC	6557		Molero, J.	G, MO, NY	7	3	1982	7 Mar 1982	Mar	Southern America	Western South America	Bolivia	La Paz	Larecaja		salida de Sorata hacia Consata, al borde de la pista.		0	0	3250	0		3250			arbustillo de 3 m, flores blancas con la punta de los petalos azuladas.	en malezas	Bolivia, Department: La Paz, Province: Larecaja: salida de Sorata hacia Consata, al borde de la pista.
Solanaceae	Solanum aligerum Schltdl.	Solanum	aligerum	Schltdl.		Feuerer, T.		10329		Menhofer, X.	NY	11	3	1982	11 Mar 1982	Mar	Southern America	Western South America	Bolivia	La Paz	Larecaja	Sorata	an der Straße Richtung flußabwärts atwa 5 km vom Ort, Kurz von der Verweigung.		-15.7667	-68.6333	2300	0		2300					Bolivia, Department: La Paz, Province: Larecaja, Sorata: an der Straße Richtung flußabwärts atwa 5 km vom Ort, Kurz von der Verweigung.
Solanaceae	Solanum aligerum Schltdl.	Solanum	aligerum	Schltdl.		Feuerer, T.		23037			NY	9	5	1985	9 May 1985	May	Southern America	Western South America	Bolivia	La Paz	Larecaja		Kuriwaya-Tal, unterhalb Lirabaya am Weg von Sorata		0	0	3300	0		3300				strauch 5 m hoch.	Bolivia, Department: La Paz, Province: Larecaja: Kuriwaya-Tal, unterhalb Lirabaya am Weg von Sorata
Solanaceae	Solanum aligerum Schltdl.	Solanum	aligerum	Schltdl.		Keel, S.	K	466			NY	14	3	1979	14 Mar 1979	Mar	Southern America	Western South America	Bolivia	La Paz			along the railway between Laripata and Sorata.		-16	-68.6333	3075	0		3075			shrub 3 m tall. Corolla white, anthers yellow. Common		Bolivia, Department: La Paz: along the railway between Laripata and Sorata.
Solanaceae	Solanum aligerum Schltdl.	Solanum	aligerum	Schltdl.		Luteyn, J.L.		13794		Dorr, L.J.	NY, NY, US	24	5	1990	24 May 1990	May	Southern America	Western South America	Bolivia	La Paz	Larecaja		along road to Consata, ca. 4-15 km above (N of) Sorata.		-15.7667	-68.6667	2896	3500		2896 - 3500			small tree to 3 m tall. Corolla white. fruits green. Abundant	heavily disturbed (grazed) transtion to puna.	Bolivia, Department: La Paz, Province: Larecaja: along road to Consata, ca. 4-15 km above (N of) Sorata.
Solanaceae	Solanum aligerum Schltdl.	Solanum	aligerum	Schltdl.		Nee, M.		36672		Solomon, J.	CORD, F, G, MEXU, MO, NY, US	12	3	1988	12 Mar 1988	Mar	Southern America	Western South America	Bolivia	La Paz	Inquisivi		3 km (by air) and 8 km (by road) SW of Inquisivi, above road from Quime to Inquisivi.		-16.9167	-67.15	2950	0		2950			shrubs 2-3,5 m tall; a few sterile shoots with wings. Corolla white, fruit green.	disturbed cloud forest, mostly surrounded by plantations of Eucalyptus, quebrada and steep slopes.	Bolivia, Department: La Paz, Province: Inquisivi: 3 km (by air) and 8 km (by road) SW of Inquisivi, above road from Quime to Inquisivi.
Solanaceae	Solanum aligerum Schltdl.	Solanum	aligerum	Schltdl.		Kuntze, C.E.O.		s.n.			NY	13	4	1892	13 Apr 1892	Apr	Southern America	Western South America	Bolivia						0	0	1800	0		1800					Bolivia
Solanaceae	Solanum aligerum Schltdl.	Solanum	aligerum	Schltdl.		Acevedo, P.		4623		Arroyo, L. & Mostacedo, B.	NY, US	15	8	1991	15 Aug 1991	Aug	Southern America	Western South America	Bolivia	Santa Cruz	Florida		Camarapa Road; 28 km from Camarapa.		-17.9	-64.4833	2650	0		2650			shrub, 3 m tall. Calyx green; corolla white, with reflexed petals at apex; anthers erect, yellow.	in very humid area near stream.	Bolivia, Department: Santa Cruz, Province: Florida: Camarapa Road; 28 km from Camarapa.
Solanaceae	Solanum aligerum Schltdl.	Solanum	aligerum	Schltdl.		Davidson, C.		3847			NY, US	9	12	1975	9 Dec 1975	Dec	Southern America	Western South America	Bolivia	Santa Cruz			ca. 19 km W of Comaropa on Carretera Fundamental 4.		0	0	2560	0	ca.	2560			flwrs white. Shrub 2 m.	mist forest, seasonally very wet, with many epiphytes. S to SW slope	Bolivia, Department: Santa Cruz: ca. 19 km W of Comaropa on Carretera Fundamental 4.
Solanaceae	Solanum aligerum Schltdl.	Solanum	aligerum	Schltdl.		Jardim, A.		2048		Abbott, L.H.	MO	20	9	1995	20 Sep 1995	Sep	Southern America	Western South America	Bolivia	Santa Cruz	Caballero		P.N. Amboro Cerro Bravo, cerca Comarapa.		-17.903	-64.5393	2600	0	ca.	2600			arbol caido de 12 m. Corteza externa griz-cafe y poco fisurada. Corteza interna crema, se oxida cafe con olor a Solanaceae. Esteril.	bosque nublado con Blepharocalyx salicifolius, various Weinmannia, Orenopanax, Prumnopitys exigua, Podocarpus rusbyi, Dicksonia... Suelos con muchos humus.	Bolivia, Department: Santa Cruz, Province: Caballero: P.N. Amboro Cerro Bravo, cerca Comarapa.
Solanaceae	Solanum aligerum Schltdl.	Solanum	aligerum	Schltdl.		Kuroiwa, N.		2141		Maeda, A.	NY	18	8	2000	18 Aug 2000	Aug	Southern America	Western South America	Bolivia	Santa Cruz	Caballero		between Torecilla and Capilla on the old Cochabamba Highway.		-17.8333	-64.6333	2500	0		2500			tree, 4 m tall. Fruit purple, 1.0 cm diameter. Infrutescence terminal.	on the forest edge and roadside.	Bolivia, Department: Santa Cruz, Province: Caballero: between Torecilla and Capilla on the old Cochabamba Highway.
Solanaceae	Solanum aligerum Schltdl.	Solanum	aligerum	Schltdl.		Nee, M.		36219		Saldías, M.	NY, US	5	2	1988	5 Feb 1988	Feb	Southern America	Western South America	Bolivia	Santa Cruz	Vallegrande		6 km (by air) e of Guadalupe.		-18.5383	-64.0333	2450	0		2450			shrub 2.5 m tall; leaves erect or ascending. Flowers hanging; corolla white; fruit hanging, green.	Rocky grazed slopes and cliffs at top of pass, some areas shrubby, with Myrica, Baccharis, Podocarpus parlatorei.	Bolivia, Department: Santa Cruz, Province: Vallegrande: 6 km (by air) e of Guadalupe.
Solanaceae	Solanum aligerum Schltdl.	Solanum	aligerum	Schltdl.		Nee, M.		44757		Vargas C, I.	NY	29	1	1994	29 Jan 1994	Jan	Southern America	Western South America	Bolivia	Santa Cruz	Vallegrande		4.5 km (by air) and 7.1 km (by road) E of Pucara' on road to Vallegrande		-18.705	-64.1408	2550	0		2550			shrubs 2.5 m tall. fruit nodding, green, turning black.	degraded cloud forest, with Podocarpus parlatorei, Vallea stipularis, Dunalia brachyacantha.	Bolivia, Department: Santa Cruz, Province: Vallegrande: 4.5 km (by air) and 7.1 km (by road) E of Pucara' on road to Vallegrande
Solanaceae	Solanum aligerum Schltdl.	Solanum	aligerum	Schltdl.		Vargas C, I.G.		2302		Balcázar, J. & Erihsson, J.	NY	5	5	1993	5 May 1993	May	Southern America	Western South America	Bolivia	Santa Cruz	Caballero	Parque Nacional Amboró	Siberia, 25 km al NW sobre la carretera Comarapa-Cochabamba		-17.825	-64.75	3000	0	ca.	3000			subarbusto de 2 m de altura, crece en pequeñas matas. Tallos rectos 2-3 cm diametro, blanquesinos. Flores abundantes; terminales, azul oscuro.	bosque nublado y humedo, vegetacion natural disturbada por cultivos agricolas y pastoreo de ganado	Bolivia, Department: Santa Cruz, Province: Caballero, Parque Nacional Amboró: Siberia, 25 km al NW sobre la carretera Comarapa-Cochabamba
Solanaceae	Solanum aligerum Schltdl.	Solanum	aligerum	Schltdl.		Vargas C, I.G.		3002		Jardim, A.	NY	18	10	1993	18 Oct 1993	Oct	Southern America	Western South America	Bolivia	Santa Cruz	Caballero	Parque Nacional Amboró	Proximadades de Cerro Bravo a 10 km al N de Comarapa, alrededores de la Parcela permanente.		-17.825	-64.5417	2400	2600		2400 - 2600			arbol de 12 m de altura. Fuste recto de 19.3 cm de DAP. Corteza externa grisacea; interna color crema de olor fuerte. Una sola copa a partir de los 5 m. Flores de petalos blancos y estambres amarillo.	Bosque nublado humedo; Weinmannia cf. lechleriana, Dicksonia sellowiana, Primnopitys exigua y Blepharocalyz salisifolius son sp. comunes. Muchas epifitas como: Bryophyta, Pteridophyta y Orchidaceae.	Bolivia, Department: Santa Cruz, Province: Caballero, Parque Nacional Amboró: Proximadades de Cerro Bravo a 10 km al N de Comarapa, alrededores de la Parcela permanente.
Solanaceae	Solanum aligerum Schltdl.	Solanum	aligerum	Schltdl.		Vargas C, I.G.		5006		Linarez, G.	NY	25	7	1996	25 Jul 1996	Jul	Southern America	Western South America	Bolivia	Santa Cruz	Caballero		Siberia, alrededores de la escuela y tramo de 2 km al S bajando por el camino a Oconi.		-17.8333	-64.75	2800	2900		2800 - 2900			subarbusto de 1-2 m de altura, tallo de 2 cm o basal; corteza crema externamente, interior verde de olor fuerte; ramas con algunos frutos inmaduros verdes.	bosque humedo con abundantes epifitas, arboles del dosel de 15-20 m de altura como Prumnopitys exigua, Myrcianthes callicoma y Weinmannia microphylla.	Bolivia, Department: Santa Cruz, Province: Caballero: Siberia, alrededores de la escuela y tramo de 2 km al S bajando por el camino a Oconi.
Solanaceae	Solanum aligerum Schltdl.	Solanum	aligerum	Schltdl.		Saldías, M.		4607		Fernández, S.	NY	25	7	1996	25 Jul 1996	Jul	Southern America	Western South America	Bolivia	Santa Cruz	Caballero		loc 2-3 km S de Siberia sobre el camino a Larkapampa.		-17.8167	-64.75	3000	0		3000			Arbusto 3 m altura. frutos verdes, luego rojos	bosque yungueño, hiperhumedo de ceja de monte, con Blechnum buchtienii, Escallonia mirtilloides, Vaccinium vaccinioides, Escallonia mirtilloides, Simploccus nana, Weinmannia microphylla, abundantes epifitas.	Bolivia, Department: Santa Cruz, Province: Caballero: loc 2-3 km S de Siberia sobre el camino a Larkapampa.
Solanaceae	Solanum aligerum Schltdl.	Solanum	aligerum	Schltdl.		Lewis, M.		39251			G, MO	17	7	1991	17 Jul 1991	Jul	Southern America	Western South America	Bolivia	La Paz	Inquisivi		Rio Calachaca Jahuira- Down river 1 km from Aguas Calientes de Calachaca, 10 km NE of Choquetanga.		-16.8	-67.3833	3200	3300		3200 - 3300			small 6 m high. Flwrs white.	in open pasture. extensive areas of Baccharis woodlands over ancient glacial terraces in the valley. Other small trees include Gynoxys and Miconia.	Bolivia, Department: La Paz, Province: Inquisivi: Rio Calachaca Jahuira- Down river 1 km from Aguas Calientes de Calachaca, 10 km NE of Choquetanga.
Solanaceae	Solanum aligerum Schltdl.	Solanum	aligerum	Schltdl.		Lewis, M.		38467			G, MO	6	4	1991	6 Apr 1991	Apr	Southern America	Western South America	Bolivia	La Paz	Inquisivi		"Carabuco"- Across the Rio Miguillas from the Carabuco Power Station, 2 km S of Choquetanga.		-16.8167	-67.3333	3000	0		3000			scattered small tree, 5 m high, white flowers. Note the lower part of twigs winged as in Baccharis. fruits green.	this area has been extensively burned and cleared, leaving herbs and shrubs with a few scattered trees on the lower slope and along the mouth of the Rio Mina Jahuira.	Bolivia, Department: La Paz, Province: Inquisivi: "Carabuco"- Across the Rio Miguillas from the Carabuco Power Station, 2 km S of Choquetanga.
Solanaceae	Solanum aligerum Schltdl.	Solanum	aligerum	Schltdl.		Nee, M.		37563			NY	13	1	1989	13 Jan 1989	Jan	Southern America	Western South America	Bolivia	La Paz	Inquisivi		along road from Crime to Inquisivi, 4 km (by air) SW of Inquisivi, valley of Rio Calasaya, 1 km S of Tupaya.		-16.9167	-67.1667	3000	0		3000			shrub, flower odorless; corolla white; anthers yellow.	steep slopes, formerly cloud forest, new mostly in cultivation and Eucalyptus plantations	Bolivia, Department: La Paz, Province: Inquisivi: along road from Crime to Inquisivi, 4 km (by air) SW of Inquisivi, valley of Rio Calasaya, 1 km S of Tupaya.
Solanaceae	Solanum aligerum Schltdl.	Solanum	aligerum	Schltdl.		Nee, M.		51822		Bohs, L. & Mendoza F, J.M.	NY	17	5	2001	17 May 2001	May	Southern America	Western South America	Bolivia	La Paz	Larecaja		ca. 0.5 km (direct line) E of Sorata		-15.7717	-68.5745	3000	0		3000			shrub 3 m tall; some twigs winged, some not. Corolla white, the buds with purple tips to the lobes	lowest patch of cloud forest on otherwise dry cultivated and shrubby slopes	Bolivia, Department: La Paz, Province: Larecaja: ca. 0.5 km (direct line) E of Sorata
Solanaceae	Solanum aligerum Schltdl.	Solanum	aligerum	Schltdl.		Nee, M.		51833		Bohs, L. & Mendoza F, J.M.	NY	19	5	2001	19 May 2001	May	Southern America	Western South America	Bolivia	La Paz	Larecaja		above Rio Lakhathiya, just above junction with Rio Tusca Jahuira		-15.7777	-68.6088	0	0					shrub 3.5 m tall; young saplings with heavily winged stems, the stems, the stems not winged on flowering material. inflorescence nodding; corolla white, the lobes violet-tipped in bud; anthers yellow	bunch grasses and low shrubby vegetation with Ericaceae, Brachyotum, Solanum aligerum, Saracha punctata	Bolivia, Department: La Paz, Province: Larecaja: above Rio Lakhathiya, just above junction with Rio Tusca Jahuira
Solanaceae	Solanum aligerum Schltdl.	Solanum	aligerum	Schltdl.		Nee, M.		51841		Bohs, L. & Mendoza F, J.M.	MEXU, NY	20	5	2001	20 May 2001	May	Southern America	Western South America	Bolivia	La Paz	Larecaja		Curupampa, on the road from Sorata to Achacachi		-15.8167	-68.65	3400	0		3400			shrub 2.5 m tall. Corolla white, with violet on outside in bud	weedy areas in the village	Bolivia, Department: La Paz, Province: Larecaja: Curupampa, on the road from Sorata to Achacachi
Solanaceae	Solanum aligerum Schltdl.	Solanum	aligerum	Schltdl.		Rusby, H.H.		781			NY	0	2	1886	Feb 1886	Feb	Southern America	Western South America	Bolivia	La Paz	Larecaja	Sorata			-15.7667	-68.6333	2439	0		2439					Bolivia, Department: La Paz, Province: Larecaja, Sorata
Solanaceae	Solanum aligerum Schltdl.	Solanum	aligerum	Schltdl.		Saldías, M.		635			NY	13	1	1989	13 Jan 1989	Jan	Southern America	Western South America	Bolivia	La Paz	Inquisivi		5 km SE (linea recta) del pueblo de Inquisivi, entre Yanamora e Iguazani.		-16.95	-67.1	3100	0		3100			arbusto de 1.5 m de altura y 4 cm de diametro basal. Fruto verde	zona montañosa, con vegetacion baja, 4 m de altura	Bolivia, Department: La Paz, Province: Inquisivi: 5 km SE (linea recta) del pueblo de Inquisivi, entre Yanamora e Iguazani.
Solanaceae	Solanum aligerum Schltdl.	Solanum	aligerum	Schltdl.		Salinas, N.		3275			K, NY	20	6	1994	20 Jun 1994	Jun	Southern America	Western South America	Bolivia	La Paz	Inquisivi		comunidada Coquetanga-Aguas Calientes-Calachaca, cuenca del rio Calachaca-Jahura, 9 km de Choquetanga		-16.8	-67.3167	3400	0		3400			arbusto 4 m. flores blancas	pequeña valle. Mezcla de bosque y areas de pastoreo	Bolivia, Department: La Paz, Province: Inquisivi: comunidada Coquetanga-Aguas Calientes-Calachaca, cuenca del rio Calachaca-Jahura, 9 km de Choquetanga
Solanaceae	Solanum aligerum Schltdl.	Solanum	aligerum	Schltdl.		Siñani, R.	RS	230			NY	4	7	2000	4 Jul 2000	Jul	Southern America	Western South America	Bolivia	La Paz	Sud Yungas		Mina Chojilla camino de acceso de vehiculos a Kacapi. Ceja de Monte y Paramo Yungueño		-16.4	-67.8	2700	0		2700			arbol, 8 m	bosque nublado secundario	Bolivia, Department: La Paz, Province: Sud Yungas: Mina Chojilla camino de acceso de vehiculos a Kacapi. Ceja de Monte y Paramo Yungueño
Solanaceae	Solanum aligerum Schltdl.	Solanum	aligerum	Schltdl.		Anonymous		825			NY	5	9	2001	5 Sep 2001	Sep	Southern America	Western South America	Bolivia	La Paz	Larecaja	Sorata			-15.7667	-68.6333	2286	0		2286			12 ft high x 4 in dia.		Bolivia, Department: La Paz, Province: Larecaja, Sorata
Solanaceae	Solanum aligerum Schltdl.	Solanum	aligerum	Schltdl.		Rivera Reyes, J.	JR	3050			MEXU	23	4	1993	23 Apr 1993	Apr	Northern America	North and Central Mexico	Mexico	Oaxaca	Mun. Totontepec	Villa de Morelos	Dto. Mixe. Mesa Viindum, tonum kux.		0	0	0	0			n comun: "quemado calmado palo"		arbusto de 3.50 m con flor blanca, fruto verde, tallo blanco, hoja verde, florece en febrero, fruto abril.		Mexico, Estado: Oaxaca, Mun. Totontepec, Villa de Morelos: Dto. Mixe. Mesa Viindum, tonum kux.
Solanaceae	Solanum aligerum Schltdl.	Solanum	aligerum	Schltdl.		Lorence, D.H.		4754		García M, A. & Allen, C.	MEXU	5	8	1985	5 Aug 1985	Aug	Northern America	North and Central Mexico	Mexico	Oaxaca	Mun. Ixtlán	Sierra de Juárez	Parte alta y cima de Cerro Pelon		19.6	-104.733	2900	3000		2900 - 3000			arbolito de 2.5 m, fruto maduro negro.	vegetacion arbustiva baja con Ericaceae quemada hace 2 años,	Mexico, Estado: Oaxaca, Mun. Ixtlán, Sierra de Juárez: Parte alta y cima de Cerro Pelon
Solanaceae	Solanum aligerum Schltdl.	Solanum	aligerum	Schltdl.		Munn-Estrada, X.		1474		Mendoza, F.	MEXU	3	10	2001	3 Oct 2001	Oct	Northern America	North and Central Mexico	Mexico	Oaxaca			aprox 30 km de Teotitlan de Flores Magon, per la carretera a Huautla de Jimenez (Mex 132). Antes de llegar al Puerto de la Soledad		18.1676	-97.0019	2300	0		2300			arbol 5 m; flor blanca; fruto verde	bosque mesofilo de la montaña. Bosque con Quercus, Styrax, Podocarpus, Ternstroemia; orilla de la carettera	Mexico, Estado: Oaxaca: aprox 30 km de Teotitlan de Flores Magon, per la carretera a Huautla de Jimenez (Mex 132). Antes de llegar al Puerto de la Soledad
Solanaceae	Solanum aligerum Schltdl.	Solanum	aligerum	Schltdl.		Hunn, E.	OAX-	902			MEXU	7	3	1997	7 Mar 1997	Mar	Northern America	North and Central Mexico	Mexico	Oaxaca	Mun. Distr. Miahuatlán	San Juan Mixtepec	3.5 km SW of town along road to La Neveria		16.3172	-96.3172	2300	0		2300			shrub to 2 m grows along creek beds under pine forest; leaves had a strong odor		Mexico, Estado: Oaxaca, Mun. Distr. Miahuatlán, San Juan Mixtepec: 3.5 km SW of town along road to La Neveria
Solanaceae	Solanum aligerum Schltdl.	Solanum	aligerum	Schltdl.		Torres Colin, R.		16641		Rojas, J.	MEXU	24	6	2002	24 Jun 2002	Jun	Northern America	North and Central Mexico	Mexico	Oaxaca	Mun. San Pedro Yolox	San Francisco La Reforma	Dto. Ixtlan. 5 km al N de la brecha a Santa Cruz. Tepetotutla.		17.6552	-96.5417	2432	0		2432			arbusto de 2-3 m flor blanca	veg. bosque mesofilo	Mexico, Estado: Oaxaca, Mun. San Pedro Yolox, San Francisco La Reforma: Dto. Ixtlan. 5 km al N de la brecha a Santa Cruz. Tepetotutla.
Solanaceae	Solanum aligerum Schltdl.	Solanum	aligerum	Schltdl.		Torres Colin, R.		16202		Rojas, J. & Díaz G, A.	MEXU	18	5	2002	18 May 2002	May	Northern America	North and Central Mexico	Mexico	Oaxaca	Mun. San Juan Tepeuxila	San Juan Tepeuxila	Dto. Cuicatlan, arroyo la primera toma, hacia Llano Chiflido, por Arroyo Paloma		17.7527	-96.7035	2369	0		2369			arbusto de 2-3 m flor blanca y fruto verde	bosque mesofilo	Mexico, Estado: Oaxaca, Mun. San Juan Tepeuxila, San Juan Tepeuxila: Dto. Cuicatlan, arroyo la primera toma, hacia Llano Chiflido, por Arroyo Paloma
Solanaceae	Solanum aligerum Schltdl.	Solanum	aligerum	Schltdl.		Hernéndez, C.G.		1264		Ibarra, G.; Meave, J.; Rincón, A. & López, C.	MEXU	7	1	1995	7 Jan 1995	Jan	Northern America	North and Central Mexico	Mexico	Oaxaca	Mun. Santiago Comaltepec	Cerro Pelón	Distr. Ixtlan. 4.5 km en linea recta al NE (56°) de Santiago Comaltepec		17.585	-96.5092	2820	0		2820			arbol de 4 m. Flor blanca. Fruto verde	veg. Encinar	Mexico, Estado: Oaxaca, Mun. Santiago Comaltepec, Cerro Pelón: Distr. Ixtlan. 4.5 km en linea recta al NE (56°) de Santiago Comaltepec
Solanaceae	Solanum aligerum Schltdl.	Solanum	aligerum	Schltdl.		Hernéndez, C.G.		878		Lozada, P.; Rincón, A.; Meave, J.; Otero A, A. & Osorio M, J.	MEXU	21	12	1993	21 Dec 1993	Dec	Northern America	North and Central Mexico	Mexico	Oaxaca	Mun. San Felipe Usila		8.5 km en linea recta al S (177°) de Santa Cruz Tepetotutla		17.6573	-96.5523	2425	0		2425			arbol de 10 m; corolla blanca con rayas color lila en enves, estambres amarillos; fruto verde negruzco	bosque mesofilo de montaña	Mexico, Estado: Oaxaca, Mun. San Felipe Usila: 8.5 km en linea recta al S (177°) de Santa Cruz Tepetotutla
Solanaceae	Solanum aligerum Schltdl.	Solanum	aligerum	Schltdl.		Rivera Reyes, J.	JR	2814			MEXU, NY	19	8	1991	19 Aug 1991	Aug	Northern America	North and Central Mexico	Mexico	Oaxaca	Mun. Totontepec	Villa de Morelos	distr.: Mixe_x000D_ Tsa keetsp, tuk jovi [?]		0	0	0	0			monte tierra palo		arbusto 4m, fl blanco fr verde tallo verde 3 esquinas hoja verde largo, floresce a fines de junio fr septiembre		Mexico, Estado: Oaxaca, Mun. Totontepec, Villa de Morelos: distr.: Mixe_x000D_ Tsa keetsp, tuk jovi [?]
Solanaceae	Solanum aligerum Schltdl.	Solanum	aligerum	Schltdl.		Tenorio L, P.		5362		Torres C, R.	MEXU	20	1	1984	20 Jan 1984	Jan	Northern America	North and Central Mexico	Mexico	Oaxaca	Mun. Totenpec	Santa María Tiltepec			17.4667	-97.35	2360	0		2360			arbusto de 2 a 3 m. flores verdosas, abundante	bosque de Litsea, suelo amarillo arcilloso	Mexico, Estado: Oaxaca, Mun. Totenpec, Santa María Tiltepec
Solanaceae	Solanum aligerum Schltdl.	Solanum	aligerum	Schltdl.		Calzada, J.I.		5010			MEXU	5	11	1978	5 Nov 1978	Nov	Northern America	North and Central Mexico	Mexico	Oaxaca	Mun. Macuiltianguis		en San Pablo Macuiltianguis a 10 km de la entrada por la Puerta de Sol		17.55	-96.3833	2600	0		2600			arbusto perenne 4m, escasa, fl blanca, fr verde	bosque de pinar encinar, secundaria, suelo amarillo rocoso	Mexico, Estado: Oaxaca, Mun. Macuiltianguis: en San Pablo Macuiltianguis a 10 km de la entrada por la Puerta de Sol
Solanaceae	Solanum aligerum Schltdl.	Solanum	aligerum	Schltdl.		Mendoza G, A.		1287		Lorence, D. & Torres, R.	MEXU	10	11	1983	10 Nov 1983	Nov	Northern America	North and Central Mexico	Mexico	Oaxaca	Mun. Mixistlán		30 km al S de Totontepec. Distr. Mixe		16.9845	-96.0255	2600	0		2600			arbusto de 3 m con fl blancas, abundante	bosque mesofilo de montaña con Quercus, Persea y Weinmania	Mexico, Estado: Oaxaca, Mun. Mixistlán: 30 km al S de Totontepec. Distr. Mixe
Solanaceae	Solanum aligerum Schltdl.	Solanum	aligerum	Schltdl.		García Mendoza, A.		1287		Lorence, D. & Torres, R.	NY	10	11	1983	10 Nov 1983	Nov	Northern America	North and Central Mexico	Mexico	Oaxaca	Mun. Mixistlán		30 km al S de Totontepec. Distr. Mixe		16.9845	-96.0255	2600	0		2600			arbusto de 3 m con fl blancas, abundante	bosque mesofilo de montaña con Quercus, Persea y Weinmania	Mexico, Estado: Oaxaca, Mun. Mixistlán: 30 km al S de Totontepec. Distr. Mixe
Solanaceae	Solanum aligerum Schltdl.	Solanum	aligerum	Schltdl.		García Mendoza, A.		582		Lorence, D.H. & Cedillo, R.	MEXU	28	7	1981	28 Jul 1981	Jul	Northern America	North and Central Mexico	Mexico	Oaxaca			20 km al NE de Ixtlan, carretera Oaxaca-Tuxtepec		17.3765	-96.2565	2860	0		2860			hierba de 50 cm con flores blancas y frutos verdes, abundancia regular	bosque de Pinus sp. Suelo negro, humedo, con abundante hojarazca en decomposicion.	Mexico, Estado: Oaxaca: 20 km al NE de Ixtlan, carretera Oaxaca-Tuxtepec
Solanaceae	Solanum aligerum Schltdl.	Solanum	aligerum	Schltdl.		Pérez Portilla, E.	B	9			MEXU	15	3	1980	15 Mar 1980	Mar	Northern America	North and Central Mexico	Mexico	Oaxaca		Sierra de Juárez	Macuiltianguis. Sobre la brecha 300 a la altura del arroyo "El Diplomatico".		17.5667	-96.5667	2500	0		2500			arbusto de 2.5 m de altura	bosqie templado de pino y latifoliadas	Mexico, Estado: Oaxaca, Sierra de Juárez: Macuiltianguis. Sobre la brecha 300 a la altura del arroyo "El Diplomatico".
Solanaceae	Solanum aligerum Schltdl.	Solanum	aligerum	Schltdl.		Ramírez G, E.		61		Ramírez C, P.	MEXU	23	1	1986	23 Jan 1986	Jan	Northern America	North and Central Mexico	Mexico	Oaxaca	Mun. Totontepec		distr. Mixe, atras de El Cerro de la Mitra, a 6 km al O de Totontepec		17.2537	-96.0845	1860	0		1860			arbusto, 3 m, escaso, fr verde.	veg. bosque mesofilo, secundaria	Mexico, Estado: Oaxaca, Mun. Totontepec: distr. Mixe, atras de El Cerro de la Mitra, a 6 km al O de Totontepec
Solanaceae	Solanum aligerum Schltdl.	Solanum	aligerum	Schltdl.		Martin, G.J.		531			MEXU, US	13	4	1981	13 Apr 1981	Apr	Northern America	North and Central Mexico	Mexico	Oaxaca	Mun. Yolox		Distr. Ixtlan. 8 km of Yolox on road between Yolox and highway 175		17.5833	-96.5333	2900	0		2900			occasional 3.5 m shrub with 3 cm tunk diam.	in rocky clay soil of pine-oak-prunus woods	Mexico, Estado: Oaxaca, Mun. Yolox: Distr. Ixtlan. 8 km of Yolox on road between Yolox and highway 175
Solanaceae	Solanum aligerum Schltdl.	Solanum	aligerum	Schltdl.		Torres C, R.		7985		Cortez A, L.	MEXU	15	12	1985	15 Dec 1985	Dec	Northern America	North and Central Mexico	Mexico	Oaxaca			Desviacion a Sta maria Tiltepec, carr a Villa Alta, la desviacion esta al W de Totontepec		0	0	2360	0		2360			arbol de 5 m con flores blancas y frutos verdes	veg. ruderal en el bosque mesofilo	Mexico, Estado: Oaxaca: Desviacion a Sta maria Tiltepec, carr a Villa Alta, la desviacion esta al W de Totontepec
Solanaceae	Solanum aligerum Schltdl.	Solanum	aligerum	Schltdl.		Munn-Estrada, X.		291		Acosta, S.; del Castillo, R. & Rivera, R.	MEXU	24	4	1997	24 Apr 1997	Apr	Northern America	North and Central Mexico	Mexico	Oaxaca	Mun. Juquila Vijanos		Distr. Villa Alta. 700 m del entronque Talea/Juquila, sobre terraceria Meravillas-Talea. "Tarantulas".		17.3242	-96.2858	1960	0		1960			arbusto 1 m, fl blanca, fr verdes	bosque de encino	Mexico, Estado: Oaxaca, Mun. Juquila Vijanos: Distr. Villa Alta. 700 m del entronque Talea/Juquila, sobre terraceria Meravillas-Talea. "Tarantulas".
Solanaceae	Solanum aligerum Schltdl.	Solanum	aligerum	Schltdl.		Smith, C.E.		4500		Tejeda Jr, ? & N	US	5	4	1966	5 Apr 1966	Apr	Northern America	North and Central Mexico	Mexico	Oaxaca			ca. 15 miles above Teotitlan del Camino on the road to Huatla de Jimenez		18.3333	-97.0667	0	0					tree to 12 m tall. fruit deep blue		Mexico, Estado: Oaxaca: ca. 15 miles above Teotitlan del Camino on the road to Huatla de Jimenez
Solanaceae	Solanum aligerum Schltdl.	Solanum	aligerum	Schltdl.		Torres C, R.		2916		Tenorio L, P. & Romero de T, C.	MO, NY	15	5	1983	15 May 1983	May	Northern America	North and Central Mexico	Mexico	Oaxaca			Distr. de Villa Alta. 4.7 km al n de Meravillas y 23 km al N de Zoogocho. Camino a Talea de Castro.		17.3833	-96.1333	0	0					arbusto de 3 m con flores blancas y frutos inmaduros	bosque mesofilo con Quercus	Mexico, Estado: Oaxaca: Distr. de Villa Alta. 4.7 km al n de Meravillas y 23 km al N de Zoogocho. Camino a Talea de Castro.
Solanaceae	Solanum aligerum Schltdl.	Solanum	aligerum	Schltdl.		Solheim, S.L.		1400		Reisfield, S.	NY	17	1	1984	17 Jan 1984	Jan	Northern America	North and Central Mexico	Mexico	Oaxaca	Mun. Santa María Teopoxco	Sierra Mazateca	near Plan de Guadalupe, 39 km by road (16 km by air) west o Huatla on road to Teotitlan.		18.15	-96.95	2200	0		2200			shrub 3 m tall, petals white	sunny roadside at base of south-facing eroding sandstone cliff at edge of Quercus-Pinus forest	Mexico, Estado: Oaxaca, Mun. Santa María Teopoxco, Sierra Mazateca: near Plan de Guadalupe, 39 km by road (16 km by air) west o Huatla on road to Teotitlan.
Solanaceae	Solanum aligerum Schltdl.	Solanum	aligerum	Schltdl.		Torres C, R.		277		Lorence, D.	MO	13	4	1982	13 Apr 1982	Apr	Northern America	North and Central Mexico	Mexico	Oaxaca	Mun. Ixtlán		24 km al W de Ixtlan, carr Oaxaca-Tuxtepec		17.2592	-96.6422	2720	0		2720			arbol de 3-4 m, flores blancas y fruto inmaduro	bosque de pino-encino con Garrya y Litsea. Suelo lateritico con materia organica	Mexico, Estado: Oaxaca, Mun. Ixtlán: 24 km al W de Ixtlan, carr Oaxaca-Tuxtepec
Solanaceae	Solanum aligerum Schltdl.	Solanum	aligerum	Schltdl.		Lorence, D.H.		4238		Cedillo T, R.	F	2	6	1983	2 Jun 1983	Jun	Northern America	North and Central Mexico	Mexico	Oaxaca		Sierra de Juárez	Distrito Ixtlan. Ruta 175 a 7 km al NE de Cerro Pelon.		17.6033	-96.6367	1300	0		1300			arbolito de 4 m, flor blanca, fruto verde. Frecuente	bosque mesofilo de Weinmannia y Podocarpus	Mexico, Estado: Oaxaca, Sierra de Juárez: Distrito Ixtlan. Ruta 175 a 7 km al NE de Cerro Pelon.
Solanaceae	Solanum aligerum Schltdl.	Solanum	aligerum	Schltdl.		Torres C, R.		7499		Martínez, C.	MO	19	9	1985	19 Sep 1985	Sep	Northern America	North and Central Mexico	Mexico	Oaxaca			a 3 km de la desviacion a Zacatepec Mixes. Distr. Mixe		16.75	-98	2450	0		2450			arbol de 5 m con flores blancas y frutos negros al madurar	veg. riparia en bosque mesofilo	Mexico, Estado: Oaxaca: a 3 km de la desviacion a Zacatepec Mixes. Distr. Mixe
Solanaceae	Solanum aligerum Schltdl.	Solanum	aligerum	Schltdl.		Torres C, R.		4594		Tenorio L, P.	MO	20	1	1984	20 Jan 1984	Jan	Northern America	North and Central Mexico	Mexico	Oaxaca		Santa María Tiltepec	10 km al SW de Totontepec- Distr. Mixe		17.2065	-96.108	2360	0		2360			arbusto de 2 a 3 m con flores blancas	bosque mesofilo de neblina	Mexico, Estado: Oaxaca, Santa María Tiltepec: 10 km al SW de Totontepec- Distr. Mixe
Solanaceae	Solanum aligerum Schltdl.	Solanum	aligerum	Schltdl.		Martín, J.		531			MO	13	4	1981	13 Apr 1981	Apr	Northern America	North and Central Mexico	Mexico	Oaxaca	Mun. Yolox		distrito de Ixtlan. 8 km E of Yolox on road between Yolox and highway 175.		17.588	-96.458	2900	0		2900			occasional 3.5 m. shrub with 3 cm trunk diam.	In rocky clay soil of pine-oak-prunus woods	Mexico, Estado: Oaxaca, Mun. Yolox: distrito de Ixtlan. 8 km E of Yolox on road between Yolox and highway 175.
Solanaceae	Solanum aligerum Schltdl.	Solanum	aligerum	Schltdl.		Gereau, R.E.		2076		Flores M, A. & Manzanero M, G.I.	MEXU, MO	4	5	1986	4 May 1986	May	Northern America	North and Central Mexico	Mexico	Oaxaca	Mun. Mixistlán		Distr. de Mixe. Ca. 1 km N of turnoff to Mixistlan on road to Totontepec		17.0528	-96.0742	2560	0		2560			shrubs ca. 2 m high. corolla white; filaments purple-brown	in well-preserved cloud forest	Mexico, Estado: Oaxaca, Mun. Mixistlán: Distr. de Mixe. Ca. 1 km N of turnoff to Mixistlan on road to Totontepec
Solanaceae	Solanum aligerum Schltdl.	Solanum	aligerum	Schltdl.		Ramírez G, E.		502		Ramírez C, P.	MO	14	9	1986	14 Sep 1986	Sep	Northern America	North and Central Mexico	Mexico	Oaxaca	Mun. Totontepec		Distr. Mixe, rumbo Villa Alta, 16 km al O de Totontepec		17.2545	-96.1837	1860	0		1860			arbol, 6 m, fl morada	bosque mesofila	Mexico, Estado: Oaxaca, Mun. Totontepec: Distr. Mixe, rumbo Villa Alta, 16 km al O de Totontepec
Solanaceae	Solanum aligerum Schltdl.	Solanum	aligerum	Schltdl.		Ramírez G, E.		61		Ramírez C, P.	MO	23	1	1986	23 Jan 1986	Jan	Northern America	North and Central Mexico	Mexico	Oaxaca	Mun. Totontepec		Distr. Mixe, atras de El Cerro de la Mitra, a 6 km al O de Totontepec		17.2522	-96.0865	1860	0		1860			arbusto, 3m, escaso, fr verde	veg. bosque mesofilo, secundaria	Mexico, Estado: Oaxaca, Mun. Totontepec: Distr. Mixe, atras de El Cerro de la Mitra, a 6 km al O de Totontepec
Solanaceae	Solanum aligerum Schltdl.	Solanum	aligerum	Schltdl.		García Mendoza, A.		1287		Lorence, D. & Torres, R.	MO	10	11	1983	10 Nov 1983	Nov	Northern America	North and Central Mexico	Mexico	Oaxaca	Mun. Mixistlán	Mixistlán	30 km al S de Totontepec. Distr. Mixe		16.9833	-96.0333	2600	0		2600			arbusto de 3 m con flores blancas, abundante	bosque mesofilo de montaña con Quercus, Persea y Weinmania	Mexico, Estado: Oaxaca, Mun. Mixistlán, Mixistlán: 30 km al S de Totontepec. Distr. Mixe
Solanaceae	Solanum aligerum Schltdl.	Solanum	aligerum	Schltdl.		Todzia, C.A.		2815		Woodruff, L. & Campos V, A.	MEXU, MO	6	1	1989	6 Jan 1989	Jan	Northern America	North and Central Mexico	Mexico	Oaxaca			between 37 and 39 miles N of Guelatao, between km markers 93-96.		17.4	-96.5	2000	2110		2000 - 2110			Herb. Uncommon. Corolla white, anthers yellow. fruit green	cloud forest with Hedyosmum	Mexico, Estado: Oaxaca: between 37 and 39 miles N of Guelatao, between km markers 93-96.
Solanaceae	Solanum aligerum Schltdl.	Solanum	aligerum	Schltdl.		Ávila, A. de		664			MEXU, MO	13	8	1989	13 Aug 1989	Aug	Northern America	North and Central Mexico	Mexico	Oaxaca	Mun. Coicoyán	Koyo	al SW de Coicoyan. Region: Sierra Sur		17.2333	-98.3	2500	0		2500			arbusto 3 m, escaso, corteza alada, flor blanca	barranquilla en bosque alto humedo	Mexico, Estado: Oaxaca, Mun. Coicoyán, Koyo: al SW de Coicoyan. Region: Sierra Sur
Solanaceae	Solanum aligerum Schltdl.	Solanum	aligerum	Schltdl.		García Mendoza, A.		581		Lorence, D.H. & Cedillo, R.	MEXU	28	7	1981	28 Jul 1981	Jul	Northern America	North and Central Mexico	Mexico	Oaxaca			20 km al NE de Ixtlan. Carretera Oaxaca-Tuxtepec. Distrito de Ixtlan		17.2167	-96.35	2860	0		2860			arbusto de 2 m con flores blancas y fruto de color naranja	Ruderal. Bosque de Quercus	Mexico, Estado: Oaxaca: 20 km al NE de Ixtlan. Carretera Oaxaca-Tuxtepec. Distrito de Ixtlan
Solanaceae	Solanum aligerum Schltdl.	Solanum	aligerum	Schltdl.		Rivera Reyes, J.	JR	2910			MEXU, NY	10	10	1993	10 Oct 1993	Oct	Northern America	North and Central Mexico	Mexico	Oaxaca	Mun. Totontepec	Villa de Morelos	Distrito Mixe. Tsiin jaa viam, kats payi		0	0	0	0					arbol 8 m, fl blanco fr verde tallo blanco hoja verde larga, florece octubre fr febrero		Mexico, Estado: Oaxaca, Mun. Totontepec, Villa de Morelos: Distrito Mixe. Tsiin jaa viam, kats payi
Solanaceae	Solanum aligerum Schltdl.	Solanum	aligerum	Schltdl.		Torres B, E.		2022		Hunn, E. & Schibli, L.	NY	5	3	2000	5 Mar 2000	Mar	Northern America	North and Central Mexico	Mexico	Oaxaca	Mun. San Juan Ozolotepec		Distrito: Miahuatlan. 7.0 km al S de Rancho Conejo (San Pedro Mixtepec) y 9.1 km al N de San Juan Ozolotepec.		17.5029	-96.239	2860	0		2860			arbol. arbolito da 2 a 2.5 m fl blanca fr verde, Solanum 2.	bosque de pino-encino	Mexico, Estado: Oaxaca, Mun. San Juan Ozolotepec: Distrito: Miahuatlan. 7.0 km al S de Rancho Conejo (San Pedro Mixtepec) y 9.1 km al N de San Juan Ozolotepec.
Solanaceae	Solanum aligerum Schltdl.	Solanum	aligerum	Schltdl.		Calzada, J.I.		18460			MEXU, NY	20	6	1993	20 Jun 1993	Jun	Northern America	North and Central Mexico	Mexico	Oaxaca	Mun. San Martín Peras		Dto. Juxtlahuaca. A 2.7 km adelante de la desviacion de San Martin Peras, carretera para Coycoyan de las Flores.		17.2833	-98.2167	2490	0		2490			arbusto 3 m. Flor blanca, fruto verde. Frecuente	bosque mesofilo, con Pinus y Quercus	Mexico, Estado: Oaxaca, Mun. San Martín Peras: Dto. Juxtlahuaca. A 2.7 km adelante de la desviacion de San Martin Peras, carretera para Coycoyan de las Flores.
Solanaceae	Solanum aligerum Schltdl.	Solanum	aligerum	Schltdl.		Rivera Reyes, J.	JR	3063			MEXU, NY	5	5	1994	5 May 1994	May	Northern America	North and Central Mexico	Mexico	Oaxaca	Mun. Totontepec	Villa de Morelos	Distr. Mixe. Maa tyajum am, tonum kux.		0	0	0	0					arbol. arbol 8 , fl blanco fr verde tallo verde hoja verde larga, florece abril fr julio		Mexico, Estado: Oaxaca, Mun. Totontepec, Villa de Morelos: Distr. Mixe. Maa tyajum am, tonum kux.
Solanaceae	Solanum aligerum Schltdl.	Solanum	aligerum	Schltdl.		Flores M, A.		1072			NY	5	4	1986	5 Apr 1986	Apr	Northern America	North and Central Mexico	Mexico	Oaxaca	Mun. Mixistlán	Santa María Mixistlán	500 m de la desv. Villa Alta-Totontepec. Dto. Mixe. Region Sierra Norte		17.7755	-96.1248	2520	0		2520			arbusto de 3 m, flor blanca, escaso	orilla de camino	Mexico, Estado: Oaxaca, Mun. Mixistlán, Santa María Mixistlán: 500 m de la desv. Villa Alta-Totontepec. Dto. Mixe. Region Sierra Norte
Solanaceae	Solanum aligerum Schltdl.	Solanum	aligerum	Schltdl.		Breckon, G.J.		1364		Breckon, M.E.	F	19	7	1972	19 Jul 1972	Jul	Northern America	North and Central Mexico	Mexico	Oaxaca		Sierra Juárez	2.5 miles by road. SW of summit at Cerro Pilon; on hwy 175 between Ixtlan de Juarez and Valle Nacional		17.3833	-96.2667	2550	0		2550			shrub 3 m tall, umbrella-shaped; flwrs whitish	on logging road on Oak Forest	Mexico, Estado: Oaxaca, Sierra Juárez: 2.5 miles by road. SW of summit at Cerro Pilon; on hwy 175 between Ixtlan de Juarez and Valle Nacional
Solanaceae	Solanum aligerum Schltdl.	Solanum	aligerum	Schltdl.		Calzada, J.I.		19590			MEXU	30	11	1994	30 Nov 1994	Nov	Northern America	North and Central Mexico	Mexico	Oaxaca	Mun. San Martín Peras		Distr. Santiago Juxtlahuaca. Loc. 1 km de la desviacion al poblado de Escopeta, km 24 carretera de San Sebastian Tecomoxtlahuaca		17.2833	-98.15	2655	0		2655			arbusto de 3 m. Flor blanca y fruto verde. Planta mas bien escasa	bosque de niebal y pinar encinar. Suelo negro con calizas.	Mexico, Estado: Oaxaca, Mun. San Martín Peras: Distr. Santiago Juxtlahuaca. Loc. 1 km de la desviacion al poblado de Escopeta, km 24 carretera de San Sebastian Tecomoxtlahuaca
Solanaceae	Solanum aligerum Schltdl.	Solanum	aligerum	Schltdl.		Calzada, J.I.		20702			MEXU	20	12	1995	20 Dec 1995	Dec	Northern America	North and Central Mexico	Mexico	Oaxaca	Mun. San Sebastián Tocomoxtla		Distr. Santiago Juxtlahuaca. 5 km de San Martin Duraznos, desviacion a Sierra de Lumbre		17.2667	-98.0833	2130	0		2130			arbusto de 3 m. Flores blancas y fruto verde. Planta de regular abundancia.	bosque de pino encino	Mexico, Estado: Oaxaca, Mun. San Sebastián Tocomoxtla: Distr. Santiago Juxtlahuaca. 5 km de San Martin Duraznos, desviacion a Sierra de Lumbre
Solanaceae	Solanum aligerum Schltdl.	Solanum	aligerum	Schltdl.		Aguilar, J.I.		s.n.			F	0	0	1942	1942		Southern America	Mesoamerica	Guatemala	Quiché					0	0	0	0							Guatemala, Quiché
Solanaceae	Solanum aligerum Schltdl.	Solanum	aligerum	Schltdl.		Breedlove, D.E.		8542			F	4	2	1965	4 Feb 1965	Feb	Southern America	Mesoamerica	Guatemala	Huehuetenango	San Juan Ixcoy	Sierra de los Cuchumatanes	along road to Huehuetenango, 5 miles S of San Juan Ixcoy	ca.	15.6598	-91.4405	0	0					flowers white; tree 20 m ft tall	steep slope with Quercus and Pinus	Guatemala, Huehuetenango, San Juan Ixcoy, Sierra de los Cuchumatanes: along road to Huehuetenango, 5 miles S of San Juan Ixcoy
Solanaceae	Solanum aligerum Schltdl.	Solanum	aligerum	Schltdl.		Breedlove, D.E.		8744			F	7	2	1965	7 Feb 1965	Feb	Southern America	Mesoamerica	Guatemala	Huehuetenango	San Mateo Ixtatán	Sierra de los Cuchumatanes	4 miles east of San Mateo Ixtatan on road to Barillas	ca.	15.8245	-91.4033	0	0					flowers white; tree 30 m feet tall	cloud forest	Guatemala, Huehuetenango, San Mateo Ixtatán, Sierra de los Cuchumatanes: 4 miles east of San Mateo Ixtatan on road to Barillas
Solanaceae	Solanum aligerum Schltdl.	Solanum	aligerum	Schltdl.		Molina R, A.		30200		Molina, A.R. & Molina, J.A.	F, MO	10	1	1974	10 Jan 1974	Jan	Southern America	Mesoamerica	Guatemala	Quetzaltenango			highway km 172 junction Quetzaltenango, Huehuetenango and Totonicapan		14.8333	-91.5333	0	0					weak tree 5 m.	mixed forest	Guatemala, Quetzaltenango: highway km 172 junction Quetzaltenango, Huehuetenango and Totonicapan
Solanaceae	Solanum aligerum Schltdl.	Solanum	aligerum	Schltdl.		Skutch, A.F.		738			US	5	12	1933	5 Dec 1933	Dec	Southern America	Mesoamerica	Guatemala	Chimaltenango			Chichavae		0	0	2400	2700		2400 - 2700			shrub 14 ft high. Flwrs white. Bushy growth	beside stream in deep valley	Guatemala, Chimaltenango: Chichavae
Solanaceae	Solanum aligerum Schltdl.	Solanum	aligerum	Schltdl.		Steyermark, J.A.		340?9			F	12	1	1940	12 Jan 1940	Jan	Southern America	Mesoamerica	Guatemala	Quetzaltenango		Volcán Santa María	between santa Maria de Jesus, los Mojadas and summit of volcano		14.7525	-91.552	0	0					shrub 10 ft tall. Leaves firmly membranaceous, dull dark green above, dull green beneath with prominent yellow- green midrib and side nerves. Flowers nodding white with yellow stamens		Guatemala, Quetzaltenango, Volcán Santa María: between santa Maria de Jesus, los Mojadas and summit of volcano
Solanaceae	Solanum aligerum Schltdl.	Solanum	aligerum	Schltdl.		Steyermark, J.A.		34672			F	22	1	1940	22 Jan 1940	Jan	Southern America	Mesoamerica	Guatemala	Quetzaltenango		Volcán Zunil			14.7333	-91.45	2500	3800		2500 - 3800	"seconcillo"		shrub 10-15 ft tall. leaves firmly membranaceous, dark green above, grass green beneath. Frui shining, rich olive-green. globose, 1.3 cm in diam.		Guatemala, Quetzaltenango, Volcán Zunil
Solanaceae	Solanum aligerum Schltdl.	Solanum	aligerum	Schltdl.		Steyermark, J.A.		49046			F	18	7	1942	18 Jul 1942	Jul	Southern America	Mesoamerica	Guatemala	Huehuetenango			Cerro Cananá, between Nucapuxlac and Cananá, Sierra de los Cuchumatanes		15.8567	-91.4078	2500	2800		2500 - 2800			fruit pale green in upper half, dull purple in lower half		Guatemala, Huehuetenango: Cerro Cananá, between Nucapuxlac and Cananá, Sierra de los Cuchumatanes
Solanaceae	Solanum aligerum Schltdl.	Solanum	aligerum	Schltdl.		Steyermark, J.A.		49870			F, NY	31	7	1942	31 Jul 1942	Jul	Southern America	Mesoamerica	Guatemala	Huehuetenango			wet cloud forest at Cruz de Limon, between San Mateo Ixtatan and Nuca', Sierra de los Cuchamatanes		0	0	2600	3000		2600 - 3000					Guatemala, Huehuetenango: wet cloud forest at Cruz de Limon, between San Mateo Ixtatan and Nuca', Sierra de los Cuchamatanes
Solanaceae	Solanum aligerum Schltdl.	Solanum	aligerum	Schltdl.		Croat, T.B.		42337			MO	31	7	1977	31 Jul 1977	Jul	Southern America	Mesoamerica	El Salvador	Santa Ana			Cerro Monte Cristo ca. 14 miles NE of Metapan; along road through forest below Punto Trifinio (frontier of Guatemala), Honduras, El Salvador)		14.4667	-89.2833	1900	2000		1900 - 2000			shrub 1.5 m; flowers white in bud, fruits green		El Salvador, Santa Ana: Cerro Monte Cristo ca. 14 miles NE of Metapan; along road through forest below Punto Trifinio (frontier of Guatemala), Honduras, El Salvador)
Solanaceae	Solanum aligerum Schltdl.	Solanum	aligerum	Schltdl.		Molina R, A.		16706		Burger, W.C. & Wallenta, B.	NY	27	1	1966	27 Jan 1966	Jan	Southern America	Mesoamerica	El Salvador	Santa Ana			Cordillera Miramundo. Mountain of Montecristo.		14.4167	-89.3333	2000	2200		2000 - 2200			Fls. white, small tree 5 m.	Moist cloud forest. On wet bank near small creek.	El Salvador, Santa Ana: Cordillera Miramundo. Mountain of Montecristo.
Solanaceae	Solanum aligerum Schltdl.	Solanum	aligerum	Schltdl.		Croat, T.B.		64047	A	Hannon, D.P.	MO, NY	1	2	1987	1 Feb 1987	Feb	Southern America	Mesoamerica	Honduras	Francisco Morazán			along road to Parque Nacional La Tigra, 22-25 km NE of Tegucigalpa		14.2	-87.1167	1850	2125		1850 - 2125				Cloud forest	Honduras, Departament: Francisco Morazán: along road to Parque Nacional La Tigra, 22-25 km NE of Tegucigalpa
Solanaceae	Solanum aligerum Schltdl.	Solanum	aligerum	Schltdl.		D'Arcy, W.G.		18006			MO	26	5	1992	26 May 1992	May	Southern America	Mesoamerica	Honduras	Francisco Morazán	Tegucigalpa		11 km NE of Tegucigalpa. La Tigra National Park Summit		14.119	-87	2000	0		2000			corolla white with purple costa; calyx green; fruit black; seeds dark red brown		Honduras, Departament: Francisco Morazán, Tegucigalpa: 11 km NE of Tegucigalpa. La Tigra National Park Summit
Solanaceae	Solanum aligerum Schltdl.	Solanum	aligerum	Schltdl.		Soihet M, G.		142			MO	27	4	1984	27 Apr 1984	Apr	Southern America	Mesoamerica	Honduras	Francisco Morazán			"Cerro Uyuca", 8 km O. Del Zamorano		14.0092	-87.0762	1100	1300		1100 - 1300				bosque humedo subtropical	Honduras, Departament: Francisco Morazán: "Cerro Uyuca", 8 km O. Del Zamorano
Solanaceae	Solanum aligerum Schltdl.	Solanum	aligerum	Schltdl.		Williams, L.O.		12803		Molina R, A.	F	21	5	1947	21 May 1947	May	Southern America	Mesoamerica	Honduras	Francisco Morazán			Southwest of SanJuancito		14.2	-87.0667	2000	0		2000			shrub 2 m	cloud forest area in mountains	Honduras, Departament: Francisco Morazán: Southwest of SanJuancito
Solanaceae	Solanum aligerum Schltdl.	Solanum	aligerum	Schltdl.		Molina R, A.		21472		Molina, A.R.	F, S	4	2	1968	4 Feb 1968	Feb	Southern America	Mesoamerica	Honduras	Francisco Morazán			La Tigra, Mountains of San Juancito		14.0833	-87.1833	2100	0		2100			fls white pinkish, tree 3-5 m, common	wet dense cloud forest	Honduras, Departament: Francisco Morazán: La Tigra, Mountains of San Juancito
Solanaceae	Solanum aligerum Schltdl.	Solanum	aligerum	Schltdl.		Harmon, W.E.		6126		Fuentes, J.A.	MO	7	5	1971	7 May 1971	May	Southern America	Mesoamerica	Costa Rica	Cartago			63 km from San Jose, southeast on C.R. 2.		9.46667	-83.7333	2400	0		2400				road bank in forest of large oakes covered with epyphites	Costa Rica, Cartago: 63 km from San Jose, southeast on C.R. 2.
Solanaceae	Solanum aligerum Schltdl.	Solanum	aligerum	Schltdl.		Godfrey, R.K.		66780			MO	26	2	1965	26 Feb 1965	Feb	Southern America	Mesoamerica	Costa Rica	San José			between Villa Mills and san Isidro del General		9.44167	-83.7022	2800	0		2800			shrub	thickets	Costa Rica, San José: between Villa Mills and san Isidro del General
Solanaceae	Solanum aligerum Schltdl.	Solanum	aligerum	Schltdl.		Godfrey, R.K.		66712			MO	26	2	1965	26 Feb 1965	Feb	Southern America	Mesoamerica	Costa Rica	Cartago			Upper slopes of Cerro de la Muerte, Cordillera de Talamanca		9.55917	-83.743	0	0							Costa Rica, Cartago: Upper slopes of Cerro de la Muerte, Cordillera de Talamanca
Solanaceae	Solanum aligerum Schltdl.	Solanum	aligerum	Schltdl.		Davidson, C.		7235			F, MO, NY	4	4	1978	4 Apr 1978	Apr	Southern America	Mesoamerica	Costa Rica	San José			northern Cordillera Talamanca, region of Cerro de la Muerte. On carretera Nacional 34.5 km N. of San Isidro and 2.6 km S of La Georgina Inn.		9.6675	-83.7398	2652	0		2652			shrub ca. 3 m. Flwrs white	montane wet forest	Costa Rica, San José: northern Cordillera Talamanca, region of Cerro de la Muerte. On carretera Nacional 34.5 km N. of San Isidro and 2.6 km S of La Georgina Inn.
Solanaceae	Solanum aligerum Schltdl.	Solanum	aligerum	Schltdl.		Davidse, G.		24907			MO, NY	19	9	1983	19 Sep 1983	Sep	Southern America	Mesoamerica	Costa Rica	Cartago-San José			Cordillera de Talamanca, ridge of the continental divide between Cerro Cuerici and the Interamerican Hwy; at Nivel		9.55	-83.6572	2800	3200		2800 - 3200			shrub 2 m tall; corolla white; anthers yellow	nearly completely destroyed oak forest with mostly secondary growth	Costa Rica, Cartago-San José: Cordillera de Talamanca, ridge of the continental divide between Cerro Cuerici and the Interamerican Hwy; at Nivel
Solanaceae	Solanum aligerum Schltdl.	Solanum	aligerum	Schltdl.		Croat, T.B.		35427			MO	23	5	1976	23 May 1976	May	Southern America	Mesoamerica	Costa Rica	Cartago			SE slope of Cerro de la Muerte, Cordillera del Talamanca, along Interamerican Hwy 63 miles from downtown San Jose		9.553	-83.719	2700	0		2700			shrub 2.5 m; fruits green	disturbed remnants of cloud forest	Costa Rica, Cartago: SE slope of Cerro de la Muerte, Cordillera del Talamanca, along Interamerican Hwy 63 miles from downtown San Jose
Solanaceae	Solanum aligerum Schltdl.	Solanum	aligerum	Schltdl.		Cascante, A.		757			F	29	9	1995	29 Sep 1995	Sep	Southern America	Mesoamerica	Costa Rica	Cartago			Oreamuno. Alrededores de la entrada al Parque Prusia		9.953	-83.885	2400	0		2400			hierba. semiarbustiva. 1.2-1.5 m de altura. flores blancas. frutos verdes	creciendo junto al camino	Costa Rica, Cartago: Oreamuno. Alrededores de la entrada al Parque Prusia
Solanaceae	Solanum aligerum Schltdl.	Solanum	aligerum	Schltdl.		Burger, W.C.		11521		Barringer, K.	F, MO, NY	6	2	1982	6 Feb 1982	Feb	Southern America	Mesoamerica	Costa Rica	Cartago-San José			along the trail to Cerro Cuerici, east of Villa Mills and Siberia		9.55	-83.6833	2700	2800		2700 - 2800			flwrs white, fruits green. Shrubs to 2 m, sparsely branched.	chiefly in disturbed sites and foresta edge. Evergreen montane rainforest; mossy oak forest with trees to 25 m and bamboo understory. Oaks being cut for charcoal.	Costa Rica, Cartago-San José: along the trail to Cerro Cuerici, east of Villa Mills and Siberia
Solanaceae	Solanum aligerum Schltdl.	Solanum	aligerum	Schltdl.		Burch, D.		4713			MO	2	6	1971	2 Jun 1971	Jun	Southern America	Mesoamerica	Costa Rica	San José			Cerro de la Muerte		9.55917	-83.7517	3200	0		3200			small tree to 4 m; flwrs blue	Oak woodlands and wet scrub	Costa Rica, San José: Cerro de la Muerte
Solanaceae	Solanum aligerum Schltdl.	Solanum	aligerum	Schltdl.		Barringer, K.		2922		Gómez-L, J. & Huft, M.	F	12	5	1982	12 May 1982	May	Southern America	Mesoamerica	Costa Rica	Cartago			Paramo Buenavista, on Cerro Buenavista, Cerro Asincion, and near Villa Mills		9.556	-83.7202	3000	3491		3000 - 3491			shrub with ascending branches to 3 m tall. Flwr white, pendent, fruit green.		Costa Rica, Cartago: Paramo Buenavista, on Cerro Buenavista, Cerro Asincion, and near Villa Mills
Solanaceae	Solanum aligerum Schltdl.	Solanum	aligerum	Schltdl.		Barringer, K.		2233		Gómez-L, J. & Shatz, G.	F	31	3	1982	31 Mar 1982	Mar	Southern America	Mesoamerica	Costa Rica	Cartago			Volcan Irazu and Volcan Turrialba, along road from Pacayas to Hacienda Central.		10	-83.7	0	0					corolla white with purple lines on center of lobes; young leaves and petioles purple; fruit green, tinted purple on one side.	remnant montane forest patches	Costa Rica, Cartago: Volcan Irazu and Volcan Turrialba, along road from Pacayas to Hacienda Central.
Solanaceae	Solanum aligerum Schltdl.	Solanum	aligerum	Schltdl.		Molina R, A.		17897		Burger, W.C. & Wallenta, B.	F, NY	26	2	1966	26 Feb 1966	Feb	Southern America	Mesoamerica	Costa Rica	San José			Above El Empalme, Panamericana Road. Cordillera Talamanca, Mountain of Cerro La Muerte		9.7335	-83.95	2000	0		2000			flowers white, shrub 2-3 m tall	cloud forest area	Costa Rica, San José: Above El Empalme, Panamericana Road. Cordillera Talamanca, Mountain of Cerro La Muerte
Solanaceae	Solanum aligerum Schltdl.	Solanum	aligerum	Schltdl.		Utley, J.		3083		Utley, K.	F, MEXU, MO, NY	18	9	1975	18 Sep 1975	Sep	Southern America	Mesoamerica	Costa Rica	San José			San Gerardo de Dota, 8 to 10 km down from the Interamerican Highway		9.55833	-83.8013	0	0					shrub to 6 feet; flowers white, stamens yellow, young fruit green		Costa Rica, San José: San Gerardo de Dota, 8 to 10 km down from the Interamerican Highway
Solanaceae	Solanum aligerum Schltdl.	Solanum	aligerum	Schltdl.		Tonduz, A.	11	928			NY, US	0	2	1898	Feb 1898	Feb	Southern America	Mesoamerica	Costa Rica	San José			Broussailles du Copey		9.65	-83.9167	1800	0		1800					Costa Rica, San José: Broussailles du Copey
Solanaceae	Solanum aligerum Schltdl.	Solanum	aligerum	Schltdl.		Stork, H.E.		2916			F	16	6	1932	16 Jun 1932	Jun	Southern America	Mesoamerica	Costa Rica				road between finca of Volio and Sanitorio		9.85	-83.8167	2743	0		2743				solanaceous tree in fencerow	Costa Rica: road between finca of Volio and Sanitorio
Solanaceae	Solanum aligerum Schltdl.	Solanum	aligerum	Schltdl.		Valerio, M.		1049			F, G	15	2	1935	15 Feb 1935	Feb	Southern America	Mesoamerica	Costa Rica	San José			Camino nuevo de la Estrella a Copey		9.63333	-83.9167	2450	0	<	2450					Costa Rica, San José: Camino nuevo de la Estrella a Copey
Solanaceae	Solanum aligerum Schltdl.	Solanum	aligerum	Schltdl.		Standley, P.C.		42265			F, US	18	12	1925	18 Dec 1925	Dec	Southern America	Mesoamerica	Costa Rica	San José			Laguna de la Chonta, northeast of Santa María de Dota		9.83333	-83.8	2000	2100		2000 - 2100			shrub 8 ft, corolla white; fruit dark purple	wet thicket	Costa Rica, San José: Laguna de la Chonta, northeast of Santa María de Dota	Type of Solanum dotanum C.V.Morton & Standl. (holotype US, isotypes F, US)
Solanaceae	Solanum aligerum Schltdl.	Solanum	aligerum	Schltdl.		Spellman, D.L.		653		Dwyer, J.; Vaughan, J. & Wunderlin, R.P.	MO	12	8	1971	12 Aug 1971	Aug	Southern America	Mesoamerica	Costa Rica	Puntarenas			N. San Isidro del General		9.36667	-83.6833	0	0					shrub to 10 ft tall; flowers white, striped purple; fruits glossy black	alpine & cloud forest	Costa Rica, Puntarenas: N. San Isidro del General
Solanaceae	Solanum aligerum Schltdl.	Solanum	aligerum	Schltdl.		Solomon, J.C.		5365			MO	18	8	1976	18 Aug 1976	Aug	Southern America	Mesoamerica	Costa Rica	Puntarenas		Monteverde	at edge of Continental divide and of Pacific side of slope		10.3333	-84.8	1300	0	ca.	1300			shrub about 1 m	cloud forest	Costa Rica, Puntarenas, Monteverde: at edge of Continental divide and of Pacific side of slope
Solanaceae	Solanum aligerum Schltdl.	Solanum	aligerum	Schltdl.		Oersted, A.S.		1408			US	0	0	1910	1910		Southern America	Mesoamerica	Costa Rica	Cartago		Irazú			9.973	-83.8522	0	0							Costa Rica, Cartago, Irazú
Solanaceae	Solanum aligerum Schltdl.	Solanum	aligerum	Schltdl.		Kuntze, O.		2300			NY	24	6	1974	24 Jun 1974	Jun	Southern America	Mesoamerica	Costa Rica	Cartago		Irazú			9.973	-83.8522	2134	2743		2134 - 2743					Costa Rica, Cartago, Irazú
Solanaceae	Solanum aligerum Schltdl.	Solanum	aligerum	Schltdl.		Jiménez M, A.		2989			F, NY	26	2	1965	26 Feb 1965	Feb	Southern America	Mesoamerica	Costa Rica	San José			Villa Mills. Cerro de la Muerte, Carretera Panamericana Sur.		9.5585	-83.7047	2800	0		2800			flores blancas, arbusto 4-5 m		Costa Rica, San José: Villa Mills. Cerro de la Muerte, Carretera Panamericana Sur.
Solanaceae	Solanum aligerum Schltdl.	Solanum	aligerum	Schltdl.		Breedlove, D.E.		6700			F, US	30	7	1964	30 Jul 1964	Jul	Northern America	North and Central Mexico	Mexico	Chiapas	Mun. San Cristóbal de las Casa		SE slope of Zontehuiz		16.735	-92.6355	2835	0		2835			shrub 15 ft tall	steep slope, with Drimys and Quercus	Mexico, Estado: Chiapas, Mun. San Cristóbal de las Casa: SE slope of Zontehuiz
Solanaceae	Solanum aligerum Schltdl.	Solanum	aligerum	Schltdl.		Breedlove, D.E.		6879			F, US	5	8	1964	5 Aug 1964	Aug	Northern America	North and Central Mexico	Mexico	Chiapas	Mun. Tenejapa		west of Tenejapa Center along the trail to Paraiso		16.8182	-92.5063	2103	0		2103			flowers white, tree 20 feet.	slopes with Quercus	Mexico, Estado: Chiapas, Mun. Tenejapa: west of Tenejapa Center along the trail to Paraiso
Solanaceae	Solanum aligerum Schltdl.	Solanum	aligerum	Schltdl.		Breedlove, D.E.		10435			F, MEXU, US	21	6	1965	21 Jun 1965	Jun	Northern America	North and Central Mexico	Mexico	Chiapas	Mun. San Cristóbal de las Casa		SW slope of Zontehuiz		16.735	-92.6355	2774	0		2774			flowers white	steep slope	Mexico, Estado: Chiapas, Mun. San Cristóbal de las Casa: SW slope of Zontehuiz
Solanaceae	Solanum aligerum Schltdl.	Solanum	aligerum	Schltdl.		Breedlove, D.E.		40863			MEXU, MO	22	10	1976	22 Oct 1976	Oct	Northern America	North and Central Mexico	Mexico	Chiapas	Mun. Chenalho		in paraje Los Angeles Chiste		14.6833	-92.25	1700	0		1700				steep slope with Liquidambar, Nyssa, Pinus, and Quercus	Mexico, Estado: Chiapas, Mun. Chenalho: in paraje Los Angeles Chiste
Solanaceae	Solanum aligerum Schltdl.	Solanum	aligerum	Schltdl.		Breedlove, D.E.		47819		Almeda, F.	MEXU, MO, NY	26	11	1980	26 Nov 1980	Nov	Northern America	North and Central Mexico	Mexico	Chiapas	Mun. La Independencia		6-10 km north-northeast of La Soledad along logging road from Las Margaritas to Campo Alegre		16.4802	-91.368	1600	0		1600			flwrs white, tree 30 m feet tall	slope with Pinus and Quercus	Mexico, Estado: Chiapas, Mun. La Independencia: 6-10 km north-northeast of La Soledad along logging road from Las Margaritas to Campo Alegre
Solanaceae	Solanum aligerum Schltdl.	Solanum	aligerum	Schltdl.		González-Espinosa, M.		1495		Quintana-Ascencio, P.F.; Martínez-Ico', M. & Ramírez-Marcial, N.	MEXU	5	6	1991	5 Jun 1991	Jun	Northern America	North and Central Mexico	Mexico	Chiapas	Mun. San Cristóbal de las Casa		Estacion Biologica Huitepec-PRONATURA		16.7357	-92.6193	2450	0		2450			arbusto de 2 m de altura, bajas inmadura verde; moradas cuando maduras; pedicelos persistentes, enves las hojas con manojo de pelos en las axilas; escaso.	en acahual de encino, rodeado por bosque de neblina	Mexico, Estado: Chiapas, Mun. San Cristóbal de las Casa: Estacion Biologica Huitepec-PRONATURA
Solanaceae	Solanum aligerum Schltdl.	Solanum	aligerum	Schltdl.		Laughlin, R.M.		125			MEXU, US	18	2	1966	18 Feb 1966	Feb	Northern America	North and Central Mexico	Mexico	Chiapas	Mun. Zinacantán		on NW side of Muk'ta vits (Cerro Huitepec)		16.7758	-93.1238	2743	0		2743			flowers white; shrub 6 feet tall	heavily wooded slope with Quercus	Mexico, Estado: Chiapas, Mun. Zinacantán: on NW side of Muk'ta vits (Cerro Huitepec)
Solanaceae	Solanum aligerum Schltdl.	Solanum	aligerum	Schltdl.		Méndez G, A.		7615		Shilom Ton, A.	MEXU, MO	5	6	1984	5 Jun 1984	Jun	Northern America	North and Central Mexico	Mexico	Chiapas	Mun. San Cristóbal de las Casa		Cerro Huitepec		16.7667	-93.1167	0	0					arbolito de 4 m, con frutos verdes		Mexico, Estado: Chiapas, Mun. San Cristóbal de las Casa: Cerro Huitepec
Solanaceae	Solanum aligerum Schltdl.	Solanum	aligerum	Schltdl.		Mendez Ton, A.		9743			MEXU, NY	15	11	1986	15 Nov 1986	Nov	Northern America	North and Central Mexico	Mexico	Chiapas	Mun. San Cristóbal de las Casa		Santa Cruz en San Felipe		16.7333	-92.6333	0	0					arbolito de 2 m con floras blancas		Mexico, Estado: Chiapas, Mun. San Cristóbal de las Casa: Santa Cruz en San Felipe
Solanaceae	Solanum aligerum Schltdl.	Solanum	aligerum	Schltdl.		Mendez Ton, A.		9743			MO	15	11	1986	15 Nov 1986	Nov	Northern America	North and Central Mexico	Mexico	Chiapas	Mun. San Cristóbal de las Casa		Cruz Quemada		17.0003	-99.1752	0	0					arbolito de 2 m con floras blancas		Mexico, Estado: Chiapas, Mun. San Cristóbal de las Casa: Cruz Quemada
Solanaceae	Solanum aligerum Schltdl.	Solanum	aligerum	Schltdl.		Raven, P.H.		19978		Breedlove, D.E.	F	25	1	1965	25 Jan 1965	Jan	Northern America	North and Central Mexico	Mexico	Chiapas	Mun. Pueblo Nuevo Solistahuacá		on ridge north of Clinica Hierba Buena near Pueblo Nuevo Solistahuacan		16.8333	-92.7	1981	0		1981			tree 20 ft tall	cloud forest	Mexico, Estado: Chiapas, Mun. Pueblo Nuevo Solistahuacá: on ridge north of Clinica Hierba Buena near Pueblo Nuevo Solistahuacan
Solanaceae	Solanum aligerum Schltdl.	Solanum	aligerum	Schltdl.		Souviron, M.J.		81		Erlanson, C.O.	BH, US	26	2	1931	26 Feb 1931	Feb	Northern America	North and Central Mexico	Mexico	Chiapas			San Andres, NW of San Cristobal		16.6207	-93.6032	579	0		579			bush about 4 feet, high with white flowers; fruit a berry		Mexico, Estado: Chiapas: San Andres, NW of San Cristobal
Solanaceae	Solanum aligerum Schltdl.	Solanum	aligerum	Schltdl.		Schwabe, W.		s.n.		Kailing, W.	MEXU	10	10	1978	10 Oct 1978	Oct	Northern America	North and Central Mexico	Mexico	Chiapas	Mun. San Cristóbal de las Casa				16.7333	-92.6333	0	0							Mexico, Estado: Chiapas, Mun. San Cristóbal de las Casa
Solanaceae	Solanum aligerum Schltdl.	Solanum	aligerum	Schltdl.		Téllez V, O.		7262		Pankhurst, R.	MEXU, MO	25	9	1983	25 Sep 1983	Sep	Northern America	North and Central Mexico	Mexico	Chiapas	Mun. Tenejapa		a 20 km al SW de Tenejapa camino a San Cristóbal de las Casas		16.7205	-92.5507	0	0					arbusto 3 m, fl blanca	bosque de Quercus	Mexico, Estado: Chiapas, Mun. Tenejapa: a 20 km al SW de Tenejapa camino a San Cristóbal de las Casas
Solanaceae	Solanum aligerum Schltdl.	Solanum	aligerum	Schltdl.		Téllez V, O.		7262		Pankhurst, R.	MO	25	9	1983	25 Sep 1983	Sep	Northern America	North and Central Mexico	Mexico	Chiapas	Mun. Tenejapa		a 20 km al SW de Tenejapa camino a San Cristóbal de las Casas		16.7205	-92.5507	0	0					arbusto 3 m, fl blanca	bosque de Quercus	Mexico, Estado: Chiapas, Mun. Tenejapa: a 20 km al SW de Tenejapa camino a San Cristóbal de las Casas
Solanaceae	Solanum aligerum Schltdl.	Solanum	aligerum	Schltdl.		Shilom Ton, A.		454			F, NY, US	27	12	1965	27 Dec 1965	Dec	Northern America	North and Central Mexico	Mexico	Chiapas	Mun. Tenejapa		at Colonia Ach'lum		16.8	-92.5	2652	0		2652			shrub 8 feet tall	slope with Quercus	Mexico, Estado: Chiapas, Mun. Tenejapa: at Colonia Ach'lum
Solanaceae	Solanum aligerum Schltdl.	Solanum	aligerum	Schltdl.		Shilom Ton, A.		462			NY, US	5	1	1966	5 Jan 1966	Jan	Northern America	North and Central Mexico	Mexico	Chiapas	Mun. Tenejapa		at Paraje Matsab		16.8	-92.5	2682	0		2682			shrub 10 feet tall	slope with Quercus	Mexico, Estado: Chiapas, Mun. Tenejapa: at Paraje Matsab
Solanaceae	Solanum aligerum Schltdl.	Solanum	aligerum	Schltdl.		Shilom Ton, A.		578			F, US	12	1	1966	12 Jan 1966	Jan	Northern America	North and Central Mexico	Mexico	Chiapas	Mun. Tenejapa		Paraje Shohleh		16.8	-92.5	2560	0		2560			flowers white; shrub 6 feet tall	slope with Pinus, Quercus and Liquidambar	Mexico, Estado: Chiapas, Mun. Tenejapa: Paraje Shohleh
Solanaceae	Solanum aligerum Schltdl.	Solanum	aligerum	Schltdl.		Shilom Ton, A.		874			F, NY	26	4	1966	26 Apr 1966	Apr	Northern America	North and Central Mexico	Mexico	Chiapas	Mun. Tenejapa		in Colonia Ach'lum.		16.8	-92.5	2621	0		2621			flwrs white; shrub 8 feet tall	slope with Quercus and Abies	Mexico, Estado: Chiapas, Mun. Tenejapa: in Colonia Ach'lum.
Solanaceae	Solanum aligerum Schltdl.	Solanum	aligerum	Schltdl.		Shilom Ton, A.		1376			F, US	10	10	1966	10 Oct 1966	Oct	Northern America	North and Central Mexico	Mexico	Chiapas	Mun. Tenejapa		in Colonia Ach'lum		16.8	-92.5	2774	0		2774			shrub 6 feet tall	heavily wooded slope with Abies, Podocarpus, and Quercus	Mexico, Estado: Chiapas, Mun. Tenejapa: in Colonia Ach'lum
Solanaceae	Solanum aligerum Schltdl.	Solanum	aligerum	Schltdl.		Ventura, E.		4352		López, E.	MEXU, MO, NY	22	2	1987	22 Feb 1987	Feb	Northern America	North and Central Mexico	Mexico	Chiapas	Mun. Mazapa de Madero		Granada de Tlalcanaque, 10 km al Noreste		0	0	2500	0		2500			arbusto de 6 m de alto; flor blanca; fruto verde	bosque; ladera de cerro	Mexico, Estado: Chiapas, Mun. Mazapa de Madero: Granada de Tlalcanaque, 10 km al Noreste
Solanaceae	Solanum aligerum Schltdl.	Solanum	aligerum	Schltdl.		Tenorio L, P.		14020		Campos V, A. & Toriz A, G.	MEXU, NY	7	7	1987	7 Jul 1987	Jul	Northern America	North and Central Mexico	Mexico	Puebla	Mun. Tezuitlán	Río Frío	12 km al N de Teziutlan, carr. a Nautla		19.9237	-97.3555	1500	0		1500			arbusto, 3 m, fruto verde inmaduro	bosque mesofilo, alterado, suelo amarillo arcilloso	Mexico, Estado: Puebla, Mun. Tezuitlán, Río Frío: 12 km al N de Teziutlan, carr. a Nautla
Solanaceae	Solanum aligerum Schltdl.	Solanum	aligerum	Schltdl.		Tenorio L, P.		8630		Martínez A, M.A. & Grimes, J.W.	MEXU	12	4	1985	12 Apr 1985	Apr	Northern America	North and Central Mexico	Mexico	Puebla	Mun. Tezuitlán		Coaxisco 12 km al NW de Tezuitlan		19.8875	-98.0383	2030	0		2030			arbusto de 2 m, flores blancas	bosque de pino, alterado. Suelo limo-arenoso, amarillo	Mexico, Estado: Puebla, Mun. Tezuitlán: Coaxisco 12 km al NW de Tezuitlan
Solanaceae	Solanum aligerum Schltdl.	Solanum	aligerum	Schltdl.		Sharp, A.J.		441218			MEXU, US	7	10	1944	7 Oct 1944	Oct	Northern America	North and Central Mexico	Mexico	Puebla	Mun. Huauchinango				20.1833	-98.5	1951	0		1951			small tree	on roadside slope	Mexico, Estado: Puebla, Mun. Huauchinango
Solanaceae	Solanum aligerum Schltdl.	Solanum	aligerum	Schltdl.		Miller, J.S.		2626		Myers, J.K.	MEXU, NY	26	4	1987	26 Apr 1987	Apr	Northern America	North and Central Mexico	Mexico				along Mexican highway 153 between Tamascaltepec and Toluca, 53 km SW of Toluca, at the turnoff to El Polvorin		19.05	-100.033	2000	0		2000			tree 8 m tall, fruits green	dry forest dominated by Pinus and Quercus	Mexico: along Mexican highway 153 between Tamascaltepec and Toluca, 53 km SW of Toluca, at the turnoff to El Polvorin
Solanaceae	Solanum aligerum Schltdl.	Solanum	aligerum	Schltdl.		Boege, W.		1738			MEXU	31	4	1971	31 Apr 1971	Apr	Northern America	North and Central Mexico	Mexico	Puebla			Tlatlauqui Vertiente Norte		19.85	-97.4833	1800	0		1800					Mexico, Estado: Puebla: Tlatlauqui Vertiente Norte
Solanaceae	Solanum aligerum Schltdl.	Solanum	aligerum	Schltdl.		Inzunza, F.M.		114			MO	22	6	1976	22 Jun 1976	Jun	Northern America	North and Central Mexico	Mexico	Puebla	Mun. Equimita		km 35 de la carretera que va hacia Cuetzalan		0	0	0	0					arbusto de 2 m de alto		Mexico, Estado: Puebla, Mun. Equimita: km 35 de la carretera que va hacia Cuetzalan
Solanaceae	Solanum aligerum Schltdl.	Solanum	aligerum	Schltdl.		Inzunza, F.M.		103			MO	0	0	0			Northern America	North and Central Mexico	Mexico	Puebla	Mun. Pahpatapan		por la carretera que va hacia Cuetzalan		19.9333	-97.5667	0	0							Mexico, Estado: Puebla, Mun. Pahpatapan: por la carretera que va hacia Cuetzalan
Solanaceae	Solanum aligerum Schltdl.	Solanum	aligerum	Schltdl.		Rodríguez, A.		2704			MEXU	30	7	1995	30 Jul 1995	Jul	Northern America	North and Central Mexico	Mexico	Jalisco	Mun. Venustiano Carranza		puerto el Floripondio por la carretera Cd. Guzman-El Grullo		19.2265	-98.1862	2200	0		2200			arbusto frecuente de 2 m, corola estrellada blanca	Paredones a lo largo de camino que sube a la estacion de microondas en bosque de pino y encino	Mexico, Estado: Jalisco, Mun. Venustiano Carranza: puerto el Floripondio por la carretera Cd. Guzman-El Grullo
Solanaceae	Solanum aligerum Schltdl.	Solanum	aligerum	Schltdl.		Iltis, H.H.		2218		Sorensen, P.; Matekaitis, P.; Blum, J.; Schatz, G.; Puga, L.M.V. de; Guzmén, R.; Waller, D. & Anonymous	F, MEXU, MO	2	1	1980	2 Jan 1980	Jan	Northern America	North and Central Mexico	Mexico	Jalisco			on or below E-W crest of Sierra de Manantlán Occidental, on lumber road from Cerro La Cumbre 4 km W toward Las Joyas, 1 km SE to NW of Cerro El Almeal, 17 km SSW of El Chante, 23 km SSE of Autlán		19.5567	-104.238	2050	2200		2050 - 2200			3 m tall with 3 straight 3 cm diam woody stems topped by long arching palm-leaf like branches; flowers white with purple flush.	Mesophytic mixed montane cloud forests (Bosque mesofilos de montaña). _x000D_ Quercus (4 spp.)-Pinus (3spp.)-Carpinus caroliniana cloud forest, 10-35 m canopy and dense 2 m shrub understory of Euphorbia, Salvia spp., Cestrum, and epiphytic Fuchsia, orchids	Mexico, Estado: Jalisco: on or below E-W crest of Sierra de Manantlán Occidental, on lumber road from Cerro La Cumbre 4 km W toward Las Joyas, 1 km SE to NW of Cerro El Almeal, 17 km SSW of El Chante, 23 km SSE of Autlán
Solanaceae	Solanum aligerum Schltdl.	Solanum	aligerum	Schltdl.		Iltis, H.H.		2336		Sorensen, P.; Matekaitis, P.; Blum, J. & Schatz, G.	F, F, MEXU, US	6	1	1980	6 Jan 1980	Jan	Northern America	North and Central Mexico	Mexico	Jalisco			along lumber road, 0.3 km E of fork Cerro La Cumbre/Rincon de Manantlan, at crossing of first small stream, N of Sierra de Manantlan Central, 17.7 km S of El Chante.		19.555	-104.219	2250	0		2250			tree, 2 dm. dbh with 7 m arching stem, the branches very slender, arching and thin, with wings beneath petioles, growing with age (5 or 6 around stem). flowers white, the bud flushed with pinks.	Among giant boulders next to the water. dense Abies religiosa (?), Quercus, Pinus, Clethra, Piper, spp. cloud forest (Bosque mesofilo de montaña) in steep, wet, cool, rocky, N facing arroyo, with dense understory of 1-4 m tall shrubby Compositae, Sal	Mexico, Estado: Jalisco: along lumber road, 0.3 km E of fork Cerro La Cumbre/Rincon de Manantlan, at crossing of first small stream, N of Sierra de Manantlan Central, 17.7 km S of El Chante.
Solanaceae	Solanum aligerum Schltdl.	Solanum	aligerum	Schltdl.		Cházaro, M.		5815		Lynn G, B.; Clark, G. & Tenorio L, P.	MEXU	18	1	1989	18 Jan 1989	Jan	Northern America	North and Central Mexico	Mexico	Jalisco	Mun. Yolox	Sierra de Juárez	Carretera Ciudad de Oaxaca. a Tuxtepec, cerca de Cerro Pelon, a 300 m. antes de San Pedro Yolox		17.5167	-96.5167	2850	0		2850			planta abundante. arbusto 5 m. flores blancas, frutos verdes.	bosque mesofilo de montaña	Mexico, Estado: Jalisco, Mun. Yolox, Sierra de Juárez: Carretera Ciudad de Oaxaca. a Tuxtepec, cerca de Cerro Pelon, a 300 m. antes de San Pedro Yolox
Solanaceae	Solanum aligerum Schltdl.	Solanum	aligerum	Schltdl.		Cuevas, R.		2871		Guzmán, L.	MEXU	29	4	1988	29 Apr 1988	Apr	Northern America	North and Central Mexico	Mexico	Jalisco	Mun. Cuautitlán		19-20 km al NE de Cuatitlan. 500 m al W de Llanos de San Miguel		19.5517	-104.203	2200	2250		2200 - 2250			arbolito, fl blancas, fr verdes	bosque mesofilo de montaña; Meliosma, Quercus, Ilex, Pinus	Mexico, Estado: Jalisco, Mun. Cuautitlán: 19-20 km al NE de Cuatitlan. 500 m al W de Llanos de San Miguel
Solanaceae	Solanum aligerum Schltdl.	Solanum	aligerum	Schltdl.		Ventura A, F.		9810			MEXU, MO	1	4	1974	1 Apr 1974	Apr	Northern America	North and Central Mexico	Mexico	Veracruz	Mun. Acajete	Acajete			19.104	-97.9505	1850	0		1850			arbusto de 5 m de alto; flor blanca; fruto negro; escaso	orilla de arroyo	Mexico, Estado: Veracruz, Mun. Acajete, Acajete
Solanaceae	Solanum aligerum Schltdl.	Solanum	aligerum	Schltdl.		Ventura A, F.		12871			F, MEXU	16	6	1976	16 Jun 1976	Jun	Northern America	North and Central Mexico	Mexico	Veracruz	Mun. Atzalán	La Florida			19.892	-96.587	1650	0		1650			arbusto de 3 m de alto, flor blanca con el centro amarillo, fruto negro; escaso	bosque de encino en cañada	Mexico, Estado: Veracruz, Mun. Atzalán, La Florida
Solanaceae	Solanum aligerum Schltdl.	Solanum	aligerum	Schltdl.		Ventura A, F.		13915			MEXU	11	4	1977	11 Apr 1977	Apr	Northern America	North and Central Mexico	Mexico	Veracruz	Mun. Atzalán	La Florida			19.892	-96.587	1600	0		1600			arbusto de 4 m de alto; flor blanca con el centro amarillo, fruto negro; escaso	matorral en cañada	Mexico, Estado: Veracruz, Mun. Atzalán, La Florida
Solanaceae	Solanum aligerum Schltdl.	Solanum	aligerum	Schltdl.		Duran E, C.		892		Bielma, M.	MEXU	19	7	1989	19 Jul 1989	Jul	Northern America	North and Central Mexico	Mexico	Veracruz	Mun. Las Minas		Cerro La Tolva entrando por Casa Blanca		19.65	-97.1333	2250	0		2250			arbol, perenne, 10 m, regular, flor blanca	bosque de pino encino, secundaria, suelo cafe con materia organica	Mexico, Estado: Veracruz, Mun. Las Minas: Cerro La Tolva entrando por Casa Blanca
Solanaceae	Solanum aligerum Schltdl.	Solanum	aligerum	Schltdl.		Ventura A, F.		17096			F, MEXU	2	5	1980	2 May 1980	May	Northern America	North and Central Mexico	Mexico	Veracruz	Mun. Atzalán	La Florida			19.892	-96.587	1600	0		1600			arbusto de 3 m de alto, flor blanca con el centro amarillo; escaso	bosque de encino en cañada	Mexico, Estado: Veracruz, Mun. Atzalán, La Florida
Solanaceae	Solanum aligerum Schltdl.	Solanum	aligerum	Schltdl.		Ventura A, F.		19577			MEXU, MO	1	4	1982	1 Apr 1982	Apr	Northern America	North and Central Mexico	Mexico	Veracruz	Mun. Acajete	La Joya			19.6067	-97.0333	2100	0		2100			arbusto erecto de 8 m de altura; fruto negro; escaso	matorral en cañada	Mexico, Estado: Veracruz, Mun. Acajete, La Joya
Solanaceae	Solanum aligerum Schltdl.	Solanum	aligerum	Schltdl.		Nee, M.		26870		Taylor, K.	F, NY	27	4	1983	27 Apr 1983	Apr	Northern America	North and Central Mexico	Mexico	Veracruz	Mun. Huayacocotla	Xalapa	Inireb. Along Huayacocotla-Zontecomatlan road, between Miguel Lerdo and San Antonio Ixtatetla, 3 km NE of Miguel Lerdo.		20.6717	-98.4	1450	0		1450			shrub 1.5 m tall; older stems with wavy brown wings; corolla white; anthers yellow; fruits green	bosque caducifolio. Remnants of forest on slope. With Platanus mexicana, Lozanella enantiophylla	Mexico, Estado: Veracruz, Mun. Huayacocotla, Xalapa: Inireb. Along Huayacocotla-Zontecomatlan road, between Miguel Lerdo and San Antonio Ixtatetla, 3 km NE of Miguel Lerdo.
Solanaceae	Solanum aligerum Schltdl.	Solanum	aligerum	Schltdl.		Cházaro, M.		3416		Leach, M.	NY	27	6	1985	27 Jun 1985	Jun	Northern America	North and Central Mexico	Mexico	Veracruz	Mun. Acajete		Entre Puentecillas y Cocotla		17.9395	-94.6718	2350	0		2350			arbusto, 5 metros, flor blanca	bosque de pino-encino	Mexico, Estado: Veracruz, Mun. Acajete: Entre Puentecillas y Cocotla
Solanaceae	Solanum aligerum Schltdl.	Solanum	aligerum	Schltdl.		Botteri, M.		1189			US	0	0	0			Northern America	North and Central Mexico	Mexico	Veracruz		Orizaba			16.25	-93.2167	0	0							Mexico, Estado: Veracruz, Orizaba
Solanaceae	Solanum aligerum Schltdl.	Solanum	aligerum	Schltdl.		Botteri, M.		s.n.			US	0	0	0			Northern America	North and Central Mexico	Mexico	Veracruz		Orizaba			16.25	-93.2167	0	0							Mexico, Estado: Veracruz, Orizaba
Solanaceae	Solanum aligerum Schltdl.	Solanum	aligerum	Schltdl.		Nee, M.		26894			F, MO, NY	27	4	1983	27 Apr 1983	Apr	Northern America	North and Central Mexico	Mexico	Veracruz	Mun. Huayacocotla	Xalapa	Inireb. Along Huayacocotla --Zontecomatlan road, between Barro Colorado and Tepozanes. 2 km by road NE of Agua de la Calabaza and 5 km by road SW of Zilacatipan.		20.6333	-98.45	1800	0		1800			shrub 4 m tall; older twigs winged. Corolla white; anthers yellow	bosque caducifolio-bosque de Quercus. Forest on slopes, with Magnolia schiedeana, Podocarpus, Carpinus caroliniana, Liquidambar macrophylla, Quercus spp.	Mexico, Estado: Veracruz, Mun. Huayacocotla, Xalapa: Inireb. Along Huayacocotla --Zontecomatlan road, between Barro Colorado and Tepozanes. 2 km by road NE of Agua de la Calabaza and 5 km by road SW of Zilacatipan.
Solanaceae	Solanum aligerum Schltdl.	Solanum	aligerum	Schltdl.		Hernández, R.		1037		Trigos, R.C.	F	20	2	1971	20 Feb 1971	Feb	Northern America	North and Central Mexico	Mexico	Veracruz	Mun. Huayacocotla		cerca de Huayacocotla		20.55	-98.4833	2190	0		2190			arbusto 2-3 m; fruto negro cuando madura; escaso	veg. Pinus y Encinos. Suelo pardo, profundo.	Mexico, Estado: Veracruz, Mun. Huayacocotla: cerca de Huayacocotla
Solanaceae	Solanum aligerum Schltdl.	Solanum	aligerum	Schltdl.		Diggs, G.		2958		Nee, M.	BH, CORD, F	21	7	1982	21 Jul 1982	Jul	Northern America	North and Central Mexico	Mexico	Veracruz	Mun. Huayacocotla		vicinity of a large shrine and "Bienvenidos a Huayacocotla" arch over the highway, SW entrance to Huayacocotla on road from Palo Bendito.		20.5333	-98.4833	2150	0		2150			Small tree 4 m tall. Leaves nearly odorless when crushed. Corolla white; fruit turning purple.	bosque de Pino- Encino. Forest of Pinus patula, Quercus spp., Alnus acuminata spp arguta.	Mexico, Estado: Veracruz, Mun. Huayacocotla: vicinity of a large shrine and "Bienvenidos a Huayacocotla" arch over the highway, SW entrance to Huayacocotla on road from Palo Bendito.
Solanaceae	Solanum aligerum Schltdl.	Solanum	aligerum	Schltdl.		Calzada, J.I.		5464			F	20	7	1979	20 Jul 1979	Jul	Northern America	North and Central Mexico	Mexico	Veracruz	Mun. Huayacocotla		Agua de la Calabaza, carretera Huayacocotla-Chicontepec		20.7758	-98.2743	1800	0		1800			arbol 4 m, fruto verde. Abundancia regular.	bosque de Pinar encinar. Muy humedo. Suelo cafe arcilloso.	Mexico, Estado: Veracruz, Mun. Huayacocotla: Agua de la Calabaza, carretera Huayacocotla-Chicontepec
Solanaceae	Solanum aligerum Schltdl.	Solanum	aligerum	Schltdl.		Arp, G.K.		4532			F	16	1	1975	16 Jan 1975	Jan	Northern America	North and Central Mexico	Mexico	Veracruz			forest surrounding "Mirador" near Esperanza, on Southeast facing slope.		20.35	-98.5667	2378	0		2378				Typical pine oak forest	Mexico, Estado: Veracruz: forest surrounding "Mirador" near Esperanza, on Southeast facing slope.
Solanaceae	Solanum aligerum Schltdl.	Solanum	aligerum	Schltdl.		Cházaro, M.		5275		Tapia M, L.; Hernández de Ch & P	MEXU, NY	27	7	1987	27 Jul 1987	Jul	Northern America	North and Central Mexico	Mexico	Veracruz	Mun. Coatepec		Cerro Huilotepec entre Mesa de los Laureles y Tierra Grande		18.9667	-99.0667	2500	0		2500			arbol de 12 mts, perenne, frutos verdes, flor blanco con amarillo	bosque de niebla	Mexico, Estado: Veracruz, Mun. Coatepec: Cerro Huilotepec entre Mesa de los Laureles y Tierra Grande
Solanaceae	Solanum aligerum Schltdl.	Solanum	aligerum	Schltdl.		Juárez G, L.G.		68		Vasquez B, F.	F	24	4	1981	24 Apr 1981	Apr	Northern America	North and Central Mexico	Mexico	Veracruz	Mun. Huayacocotla		Agua de la Calabaza, 16 km NE de Huayacocotla, carretera a Zilacatipan		20.6167	-98.4667	1750	0		1750			arbusto 3 m. abundancia regular	bosque caducifolio	Mexico, Estado: Veracruz, Mun. Huayacocotla: Agua de la Calabaza, 16 km NE de Huayacocotla, carretera a Zilacatipan
Solanaceae	Solanum aligerum Schltdl.	Solanum	aligerum	Schltdl.		Palma G, J.		22			F	10	11	1980	10 Nov 1980	Nov	Northern America	North and Central Mexico	Mexico	Veracruz	Mun. Huayacocotla		Entre Ocotes y Helechales		20.65	-98.4333	0	0					arbusto 3 m, fr verde, fl blanca. abundancia regular	bosque caducifolio, muy humedo; suelo franco arcilloso derivado de rocas sedimentarias con abundante materia organica. Asociada Quercus liquidambar.	Mexico, Estado: Veracruz, Mun. Huayacocotla: Entre Ocotes y Helechales
Solanaceae	Solanum aligerum Schltdl.	Solanum	aligerum	Schltdl.		Ventura A, F.		1008			F, NY	4	3	1970	4 Mar 1970	Mar	Northern America	North and Central Mexico	Mexico	Veracruz	Mun. Jalacingo		Ocotepec, cerca de cerro		17.23	-93.153	1750	0		1750			arbol de 10 m de alto; flores blancas, crece en lugares sombrios; escasa	bosque de hilite, cañada	Mexico, Estado: Veracruz, Mun. Jalacingo: Ocotepec, cerca de cerro
Solanaceae	Solanum aligerum Schltdl.	Solanum	aligerum	Schltdl.		Cházaro, M.		3415		Leach, M.	F	27	6	1985	27 Jun 1985	Jun	Northern America	North and Central Mexico	Mexico	Veracruz	Mun. Acajete		entre Cocota y Puentecillas.		0	0	2350	0		2350			arbolito, 8 metros, flor blanco con rosado	bosque de Pinus, Quercus, Solanum, Viburnum, Buddleya	Mexico, Estado: Veracruz, Mun. Acajete: entre Cocota y Puentecillas.
Solanaceae	Solanum aligerum Schltdl.	Solanum	aligerum	Schltdl.		Ventura A, F.		3531			F, NY	29	4	1971	29 Apr 1971	Apr	Northern America	North and Central Mexico	Mexico	Veracruz	Mun. Acajete	La Joya			18.8758	-99.1195	2080	0		2080			arbusto de 8 m de alto; flor blanca, fruto verde, escasa	orilla de arroyo	Mexico, Estado: Veracruz, Mun. Acajete, La Joya
Solanaceae	Solanum aligerum Schltdl.	Solanum	aligerum	Schltdl.		Castillo C, G.		1243			F	16	7	1980	16 Jul 1980	Jul	Northern America	North and Central Mexico	Mexico	Veracruz	Mun. San Pablo Macuiltianguis		alredederos de la Puerta del Sol		18.8735	-97.1098	2730	0		2730			arbusto 4 m, fr verde. abundancia regular	veg. Pino encino; en ladera humeda; suelo arcilloso amarillento. asociada Pinus, Quercus, Alnus.	Mexico, Estado: Veracruz, Mun. San Pablo Macuiltianguis: alredederos de la Puerta del Sol
Solanaceae	Solanum aligerum Schltdl.	Solanum	aligerum	Schltdl.		Ventura A, F.		11146			MEXU	31	3	1975	31 Mar 1975	Mar	Northern America	North and Central Mexico	Mexico	Veracruz	Mun. Jalacingo	Allende			18.1432	-94.34	1750	0		1750			arbusto 3 m de alto, flor blanca con el centro amarillo, fruto negro; escaso	orilla de arroyo	Mexico, Estado: Veracruz, Mun. Jalacingo, Allende
Solanaceae	Solanum aligerum Schltdl.	Solanum	aligerum	Schltdl.		Ventura A, F.		18538			MEXU	2	6	1981	2 Jun 1981	Jun	Northern America	North and Central Mexico	Mexico	Veracruz	Mun. Altotonga	San Miguel Tlalpoalan			19.2667	-96.3333	1950	0		1950			arbusto erecto de 4 m de altura; flor blanca, centro amarillo; escaso	bosque de pino en cañada	Mexico, Estado: Veracruz, Mun. Altotonga, San Miguel Tlalpoalan
Solanaceae	Solanum aligerum Schltdl.	Solanum	aligerum	Schltdl.		Vasquez, A.		4634		Cházaro, M. & Rosales, M.	F	2	7	1988	2 Jul 1988	Jul	Northern America	North and Central Mexico	Mexico	Veracruz		Sierra de Chiconquiaco	Vereda de El Pie a Vaqueria; cañada al frente del poblado de Santa Rita		19.7428	-96.8173	0	0					arbusto 2.2 m con frutos negros	bosque mesofilo de montaña Osmanthus y Weinmannia	Mexico, Estado: Veracruz, Sierra de Chiconquiaco: Vereda de El Pie a Vaqueria; cañada al frente del poblado de Santa Rita
Solanaceae	Solanum aligerum Schltdl.	Solanum	aligerum	Schltdl.		Calzada, J.I.	JIC	4178		Delgado, R.	F	16	12	1977	16 Dec 1977	Dec	Northern America	North and Central Mexico	Mexico	Veracruz	Mun. Puerto del Aire		en el poblado Puerto del Aire		0	0	2320	0		2320			arbustivo, 3 m, fr. verde, flor blanca. Abundancia regular.	bosque caducifolio encinar, muy frio, suelo cafe' arcilloso	Mexico, Estado: Veracruz, Mun. Puerto del Aire: en el poblado Puerto del Aire
Solanaceae	Solanum aligerum Schltdl.	Solanum	aligerum	Schltdl.		Ventura A, F.		1008			MO	4	3	1970	4 Mar 1970	Mar	Northern America	North and Central Mexico	Mexico	Veracruz	Mun. Jalacingo		Ocotepec, cerca de cerro		19.45	-96.95	1750	0		1750			arbol de 10 m de alto; flores blancas, crece en lugares sombrios; escasa	bosque de hilite, cañada	Mexico, Estado: Veracruz, Mun. Jalacingo: Ocotepec, cerca de cerro
Solanaceae	Solanum aligerum Schltdl.	Solanum	aligerum	Schltdl.		Martínez S, E.		5747		Soto, J.C.	MEXU	24	11	1983	24 Nov 1983	Nov	Northern America	North and Central Mexico	Mexico	Guerrero	Mun. Chilpancingo		a 5 km al W de El Ocotito, camino a Jaleauca.		17.2418	-99.5877	700	0		700			bejuco, flor morada, con fruto.	bosque de Pino.	Mexico, Estado: Guerrero, Mun. Chilpancingo: a 5 km al W de El Ocotito, camino a Jaleauca.
Solanaceae	Solanum aligerum Schltdl.	Solanum	aligerum	Schltdl.		Soto N, J.		8345		Aureoles C, S.	MEXU	21	4	1985	21 Apr 1985	Apr	Northern America	North and Central Mexico	Mexico	Guerrero	Mun. Chichihualco		a 8 km al SO de Filo de Caballo.		0	0	2435	0		2435			arbusto de 1.5 m alto; frs inmaduros; frecuente	veg secundaria de bosque mesofilo de montaña	Mexico, Estado: Guerrero, Mun. Chichihualco: a 8 km al SO de Filo de Caballo.
Solanaceae	Solanum aligerum Schltdl.	Solanum	aligerum	Schltdl.		Rzedowski, J.		27036			F, MO	11	2	1970	11 Feb 1970	Feb	Northern America	North and Central Mexico	Mexico	Guerrero	Mun. Chilpancingo		laderas superiores del Cerro Alquitran, cerca de Mazatlan		17.3927	-99.5055	2600	0		2600			arbol de 12 m de alto; flores rosadas claras; frutos verdes	ladera de roca ignea con vegetacion de bosque mesofilo	Mexico, Estado: Guerrero, Mun. Chilpancingo: laderas superiores del Cerro Alquitran, cerca de Mazatlan
Solanaceae	Solanum aligerum Schltdl.	Solanum	aligerum	Schltdl.		Cruz Durán, R.		2260			MEXU	28	5	1998	28 May 1998	May	Northern America	North and Central Mexico	Mexico	Guerrero	Mun. Taxco de Alarcón		Taxco. 19.9 km al NO		18.6467	-99.7538	2360	0		2360			arbusto 5 m, fruto negro; abundante	bosque de Quercus	Mexico, Estado: Guerrero, Mun. Taxco de Alarcón: Taxco. 19.9 km al NO
Solanaceae	Solanum aligerum Schltdl.	Solanum	aligerum	Schltdl.		Soto, J.C.		7175			MEXU	24	1	1998	24 Jan 1998	Jan	Northern America	North and Central Mexico	Mexico	Guerrero	Mun. Taxco de Alarcón		bosque de Pino-Encino		18.605	-99.7038	1480	0		1480				arbusto 3 m, abundante	Mexico, Estado: Guerrero, Mun. Taxco de Alarcón: bosque de Pino-Encino
Solanaceae	Solanum aligerum Schltdl.	Solanum	aligerum	Schltdl.		Martínez S, E.		272		Téllez V, O.	MO	27	3	1982	27 Mar 1982	Mar	Northern America	North and Central Mexico	Mexico	Guerrero	Mun. Chilpancingo de los Bravo		a 6 km al W de Omiltemi, camino a la Soledad La Joyas		17.5597	-99.6057	0	0					arbusto de 2-3 m en fruto	bosque mesofilo de Cheiranthodendron	Mexico, Estado: Guerrero, Mun. Chilpancingo de los Bravo: a 6 km al W de Omiltemi, camino a la Soledad La Joyas
Solanaceae	Solanum aligerum Schltdl.	Solanum	aligerum	Schltdl.		Rzedowski, J.		27036			MO	11	2	1970	11 Feb 1970	Feb	Northern America	North and Central Mexico	Mexico	Guerrero	Mun. Chilpancingo		laderas superiores del Cerro Alquitran, cerca de Mazatlan		17.3927	-99.5055	2600	0		2600			arbol de 12 m de alto; flores rosadas claras; frutos verdes	ladera de roca ignea con vegetacion de bosque mesofilo	Mexico, Estado: Guerrero, Mun. Chilpancingo: laderas superiores del Cerro Alquitran, cerca de Mazatlan
Solanaceae	Solanum aligerum Schltdl.	Solanum	aligerum	Schltdl.		Rzedowski, J.		46192			MEXU	7	12	1987	7 Dec 1987	Dec	Northern America	North and Central Mexico	Mexico	Michoacán	Mun. Zinapécuaro	Los Azufres	alrededores de la laguna larga		19.8005	-100.685	2750	0		2750			arbolito de 5 m de alto; flores blancas	cañada humeda en medio del bosque de Abies y Pinus	Mexico, Estado: Michoacán, Mun. Zinapécuaro, Los Azufres: alrededores de la laguna larga
Solanaceae	Solanum aligerum Schltdl.	Solanum	aligerum	Schltdl.		Díaz Barriga, H.		4680			MEXU	31	5	1988	31 May 1988	May	Northern America	North and Central Mexico	Mexico	Michoacán	Mun. Zinapécuaro	Los Azufres	alrededores de la laguna larga		19.8005	-100.685	0	0					arbolito de 3 m de alto; flores blancas; escaso	cañada profunda enmedio del bosque de Abies	Mexico, Estado: Michoacán, Mun. Zinapécuaro, Los Azufres: alrededores de la laguna larga
Solanaceae	Solanum aligerum Schltdl.	Solanum	aligerum	Schltdl.		Martínez S, E.		4741		Soto N, J.C.; Silva R, G. & Ramamoorthy, T.P.	MEXU, NY	11	10	1983	11 Oct 1983	Oct	Northern America	North and Central Mexico	Mexico	Michoacán	Mun. Tzitzio		En Mil Cumbres a 31 km al SW de Cd Hidalgo, carretera a Morelia		19.6907	-101.139	2500	0		2500			arbusto ramoso de 3-4 m. flor blanca, frecuente	bosque mesofilo de montaña	Mexico, Estado: Michoacán, Mun. Tzitzio: En Mil Cumbres a 31 km al SW de Cd Hidalgo, carretera a Morelia
Solanaceae	Solanum aligerum Schltdl.	Solanum	aligerum	Schltdl.		Jasso, M.J.		1761			MEXU	23	11	1989	23 Nov 1989	Nov	Northern America	North and Central Mexico	Mexico	Michoacán	Mun. Zinapécuaro		arroyo La Hierbabuena, lado NW de Laguna Larga		19.8035	-100.689	2750	0		2750			arbol de 4 m de alto; flores blancas; escaso	bosque de Abies y Pinus con elementos mesofilos	Mexico, Estado: Michoacán, Mun. Zinapécuaro: arroyo La Hierbabuena, lado NW de Laguna Larga
Solanaceae	Solanum aligerum Schltdl.	Solanum	aligerum	Schltdl.		Jasso, M.J.		532			MEXU, MO	17	11	1988	17 Nov 1988	Nov	Northern America	North and Central Mexico	Mexico	Michoacán	Mun. Zinapécuaro		Cañada La Hierbabuena, al SW de la Presa Laguna Larga		0	0	2750	0		2750			arbol de 3 m de alto; flor blanca; fruto verde negruzco; muy escaso	bosque de Abies, cañada humeda con elementos mesofilos, orilla de arroyo	Mexico, Estado: Michoacán, Mun. Zinapécuaro: Cañada La Hierbabuena, al SW de la Presa Laguna Larga
Solanaceae	Solanum aligerum Schltdl.	Solanum	aligerum	Schltdl.		Martínez S, E.		28444			MEXU, NY	3	9	1997	3 Sep 1997	Sep	Northern America	North and Central Mexico	Mexico	Hidalgo	Mun. Tlanchinol		a 4 km al E de Tlanchinol, camino a Apantlasol		20.9865	-98.6195	0	0					hierba de 1 m con flor blanca y fruto	bosque caducifolio	Mexico, Estado: Hidalgo, Mun. Tlanchinol: a 4 km al E de Tlanchinol, camino a Apantlasol
Solanaceae	Solanum aligerum Schltdl.	Solanum	aligerum	Schltdl.		López García, J.L.		113			MEXU	6	7	1992	6 Jul 1992	Jul	Northern America	North and Central Mexico	Mexico	Hidalgo	Mun. Metztitlán		Noreste de Hidalgo. Rincon de los ahuajes, 3.5 km de la des viacion a Zoquizoquipan		20.6583	-98.6902	0	0					arbusto de 2 m de altura, en epoca de floracion y principios de la frutificacion, frutos en racimos de tipo baya color obscuro y un olor semejante al jitomate. Abundante	asociacion de Quercus spp., presencia de Alnus	Mexico, Estado: Hidalgo, Mun. Metztitlán: Noreste de Hidalgo. Rincon de los ahuajes, 3.5 km de la des viacion a Zoquizoquipan
Solanaceae	Solanum aligerum Schltdl.	Solanum	aligerum	Schltdl.		Tenorio L, P.		556		Romero de T, C.	MEXU	4	6	1982	4 Jun 1982	Jun	Northern America	North and Central Mexico	Mexico	Hidalgo	Mun. Jacala		"La caseta", 0.5 km al E de Rancho Viejo		21.155	-98.2903	1640	0		1640			arbusto de 3-4 m, fruto inmaduro, abundante	selva mediana alterada; suelo amarillo pedregoso	Mexico, Estado: Hidalgo, Mun. Jacala: "La caseta", 0.5 km al E de Rancho Viejo
Solanaceae	Solanum aligerum Schltdl.	Solanum	aligerum	Schltdl.		López García, J.L.		392			MEXU	18	12	1992	18 Dec 1992	Dec	Northern America	North and Central Mexico	Mexico	Hidalgo	Mun. Zacualtipán		Paraje Cumbre de Tlahuelompa, 2 km al SW del ejido de Tlahuelompa		20.6333	-98.5667	0	0					arbusto semileñoso de 3 m de altura, muy abundante, en etapa intermedia de la floracion, flores de color blanco con estambres amrillos. Inicio de la fructificacion	bosque mixtos con dominancia de Quercus. Topografia accidentada, exposicion N, suelos de textura fina, color obscuro. Rocas calizas e igneas	Mexico, Estado: Hidalgo, Mun. Zacualtipán: Paraje Cumbre de Tlahuelompa, 2 km al SW del ejido de Tlahuelompa
Solanaceae	Solanum aligerum Schltdl.	Solanum	aligerum	Schltdl.		Soto N, J.		8519		Aureoles C, S.; Silva R, G.; Pzarras, C. & Conejo, S.	MEXU	15	5	1985	15 May 1985	May	Northern America	North and Central Mexico	Mexico	Michoacán	Mun. Hidalgo		3 km al S de Mil Cumbres, carretera a San Antonio Villalongin		19.6667	-101.133	0	0					arbusto, con fruto	barranca humeda con bosque mesofilo	Mexico, Estado: Michoacán, Mun. Hidalgo: 3 km al S de Mil Cumbres, carretera a San Antonio Villalongin
Solanaceae	Solanum aligerum Schltdl.	Solanum	aligerum	Schltdl.		Guizar, E.		s.n.		Yañez, L.; et al.	MEXU	18	5	1998	18 May 1998	May	Northern America	North and Central Mexico	Mexico	Hidalgo	Mun. Zacualtipán		Predio particular La Tejeria, superficie aproximada de 10 hectares. Ubicado a 0.5 km de Zacualtipan de Angeles		20.6333	-98.6333	1800	0		1800				bosque mesofilo de montaña	Mexico, Estado: Hidalgo, Mun. Zacualtipán: Predio particular La Tejeria, superficie aproximada de 10 hectares. Ubicado a 0.5 km de Zacualtipan de Angeles
Solanaceae	Solanum aligerum Schltdl.	Solanum	aligerum	Schltdl.		Hernández M, R.		5364			MEXU, US	7	11	1980	7 Nov 1980	Nov	Northern America	North and Central Mexico	Mexico	Hidalgo	Mun. Tlanchinol		2 km al sur de Tlanchinol, hacia Apantlaso		20.973	-98.6687	1700	0		1700			planta arbustiva, abundante, de 1-2 m de alto; flores blancas; frutos negros cuando maduran	bosque perturbado de Liquidambar y encinos principalmente. suelo casi negro, pedegroso	Mexico, Estado: Hidalgo, Mun. Tlanchinol: 2 km al sur de Tlanchinol, hacia Apantlaso
Solanaceae	Solanum aligerum Schltdl.	Solanum	aligerum	Schltdl.		Vásquez, A.		4626		Cházaro, M. & Rosales, M.	F, NY	29	6	1988	29 Jun 1988	Jun	Northern America	North and Central Mexico	Mexico	Hidalgo	Mun. Zacualtipán		vereda entre El Reparo y Zahuastipan, 3 km de la Majonera		20.6192	-98.5837	0	0					arbusto 2.8 m flores blancas, estambres amarillos abundante	bosque mesofilo de montaña con Liquidambar, Weinmannia, Ternstroemia y Magnolia	Mexico, Estado: Hidalgo, Mun. Zacualtipán: vereda entre El Reparo y Zahuastipan, 3 km de la Majonera
Solanaceae	Solanum aligerum Schltdl.	Solanum	aligerum	Schltdl.		Baker, K.		054		Arellano, J.; Mapes, C. & Montes, S.	NY	5	4	1986	5 Apr 1986	Apr	Northern America	North and Central Mexico	Mexico	Hidalgo	Mun. Lolotla		carr. Pachuca-Huejutla, 3.5 km al N de Ixtlahuaco.		20.85	-98.7	1670	0		1670			arbusto de 1.5 m de alto. Flores de petalos blanquecinos. Frutos inmaduros verde claro. Abundancia regular	bosque mesofilo de montaña perturbado, dominan Liquidambar y Alnus. Suelos poco profundos derivados de roca caliza con abundante materia organica	Mexico, Estado: Hidalgo, Mun. Lolotla: carr. Pachuca-Huejutla, 3.5 km al N de Ixtlahuaco.
Solanaceae	Solanum aligerum Schltdl.	Solanum	aligerum	Schltdl.		Hernández M, R.		5806		Cortés, L.; Hernández M, I.; I & Ramos, M.	MEXU, MO	0	4	1981	Apr 1981	Apr	Northern America	North and Central Mexico	Mexico	Hidalgo	Mun. Tianguistengo		10 km al oeste de Tianguistengo (Tepeoco)		20.7872	-98.6537	2100	0		2100			arbusto de 2-3 m de alto, abundante; flores blancas	bosque de pino-encino principalmente. Suelo rojizo, profundo	Mexico, Estado: Hidalgo, Mun. Tianguistengo: 10 km al oeste de Tianguistengo (Tepeoco)
Solanaceae	Solanum aligerum Schltdl.	Solanum	aligerum	Schltdl.		Sánchez Mejorada R, H.		307		Chávez Arias, C.	MEXU	0	12	1950	Dec 1950	Dec	Northern America	North and Central Mexico	Mexico	Hidalgo	Mun. Zacualtipán				0	0	0	0							Mexico, Estado: Hidalgo, Mun. Zacualtipán
Solanaceae	Solanum aligerum Schltdl.	Solanum	aligerum	Schltdl.		Vela G, L.		977			MEXU	2	9	1962	2 Sep 1962	Sep	Northern America	North and Central Mexico	Mexico	Hidalgo	Mun. Meztitlán	Zoquizoquipan			20.6413	-98.707	1940	0		1940					Mexico, Estado: Hidalgo, Mun. Meztitlán, Zoquizoquipan
Solanaceae	Solanum aligerum Schltdl.	Solanum	aligerum	Schltdl.		Flores F, G.		234			MO, US	19	5	1976	19 May 1976	May	Northern America	North and Central Mexico	Mexico	Hidalgo	Mun. Zacualtipán		1 km al SSE de Zacualtipan		20.6352	-98.6432	2400	0		2400			arbol de 4-5 m de alto; flor blanca con estambres amarillos; escaso	bosque de encino	Mexico, Estado: Hidalgo, Mun. Zacualtipán: 1 km al SSE de Zacualtipan
Solanaceae	Solanum aligerum Schltdl.	Solanum	aligerum	Schltdl.		Dunn, D.B.		19059		Don Dunn	MO	1	8	1972	1 Aug 1972	Aug	Northern America	North and Central Mexico	Mexico	Hidalgo			17 mi N of Jacala, ca 56 mi from Zimapan		21.2197	-99.1872	0	0						tree poppy, very tropical, wet forest with a tangle of lianas	Mexico, Estado: Hidalgo: 17 mi N of Jacala, ca 56 mi from Zimapan
Solanaceae	Solanum aligerum Schltdl.	Solanum	aligerum	Schltdl.		Hernández M, R.		5849	a	Cortés, L.; Hernández M, I. & I	MEXU, MO	26	4	1981	26 Apr 1981	Apr	Northern America	North and Central Mexico	Mexico	Hidalgo	Mun. Meztitlán	Zoquizoquipan	5 km al norte de Alumbres		20.7	-98.6833	2200	0		2200			arbusto de 1-2 m de alto; frutos verdes cuando inmaduros	bosque perturbado de encinos y pinos principalmente	Mexico, Estado: Hidalgo, Mun. Meztitlán, Zoquizoquipan: 5 km al norte de Alumbres
Solanaceae	Solanum aligerum Schltdl.	Solanum	aligerum	Schltdl.		Hernández M, R.		6378			MO	14	8	1981	14 Aug 1981	Aug	Northern America	North and Central Mexico	Mexico	Hidalgo	Mun. Tlanchinol		Lontla, 5 km al NE de Talanchinol		20.02	-98.6218	1700	0		1700			arbusto de 1-2 m de alto, abundante, de olor desagradable	bosque de encino y liquidambar principalmente; suelo profondo	Mexico, Estado: Hidalgo, Mun. Tlanchinol: Lontla, 5 km al NE de Talanchinol
Solanaceae	Solanum aligerum Schltdl.	Solanum	aligerum	Schltdl.		Dammer, U.		903			MEXU	0	0	1887	1887		Northern America	North and Central Mexico	Mexico						0	0	0	0							Mexico
Solanaceae	Solanum aligerum Schltdl.	Solanum	aligerum	Schltdl.		Liebmann, F.M.		1436			US	0	0	1841	1841		Northern America	North and Central Mexico	Mexico						0	0	0	0							Mexico
Solanaceae	Solanum aligerum Schltdl.	Solanum	aligerum	Schltdl.		Lewis, M.		39145			G, MO	26	6	1991	26 Jun 1991	Jun	Southern America	Western South America	Bolivia	La Paz	Inquisivi		"Planacie de Ramada"-- 1 km est of "Bella Vista" which is marked on the map is actually Sopacari on the ground. 6.5 km SE of Choquetanga		-16.8833	-67.25	2950	0		2950			abundant shrub to small tree to 5 m high. only 1 flower seen, white; fruit green, pendent, leaves seem to be pinnate when seen from distance	dried up old weed patches over cultivated areas	Bolivia, Department: La Paz, Province: Inquisivi: "Planacie de Ramada"-- 1 km est of "Bella Vista" which is marked on the map is actually Sopacari on the ground. 6.5 km SE of Choquetanga
Solanaceae	Solanum aligerum Schltdl.	Solanum	aligerum	Schltdl.		Lillo, M.		2615			G	16	12	1900	16 Dec 1900	Dec	Southern America	Southern South America	Argentina	Tucumán		La Hoyava			0	0	1300	0		1300			arbolito	bosques R. del Aliso	Argentina, Tucumán, La Hoyava	Type of Solanum grossum C.V.Morton (paratype G)
Solanaceae	Solanum aligerum Schltdl.	Solanum	aligerum	Schltdl.		Hieronymus, G.		868		Lorentz, P.G.	G	0	1	1974	Jan 1974	Jan	Southern America	Southern South America	Argentina			Sierra de Tucumán	cerca de la Lagunita en la Serrania de la Cuesta de Garapatal		0	0	0	0							Argentina, Sierra de Tucumán: cerca de la Lagunita en la Serrania de la Cuesta de Garapatal	Type of Solanum grossum C.V.Morton (paratype G)
Solanaceae	Solanum aligerum Schltdl.	Solanum	aligerum	Schltdl.		Jörgensen, P.		10784			G	12	12	1916	12 Dec 1916	Dec	Southern America	Southern South America	Argentina	Catamarca	Andalgalá		Esquina Grande		-30.7167	-65	1640	0		1640					Argentina, Catamarca, Andalgalá: Esquina Grande
Solanaceae	Solanum aligerum Schltdl.	Solanum	aligerum	Schltdl.		Metcalf, R.D.		30729			G	0	0	1942	1942		Southern America	Western South America	Peru	Cusco	Quispicanchis		near Marcapata		-13.5	-70.8833	3000	0		3000			tree 3 m high; corolla very light yellowish green; fruit yellow-green	open rocky soil along road, much fog.	Peru, Cusco, Quispicanchis: near Marcapata
Solanaceae	Solanum aligerum Schltdl.	Solanum	aligerum	Schltdl.		Standley, P.C.		44861			G	18	12	1925	18 Dec 1925	Dec	Southern America	Mesoamerica	Costa Rica	San José		Laguna de Chonta	northeast de santa Maria de Dota		9.6375	-83.9718	2000	2100		2000 - 2100			shrub 8 ft; corolla white; fruit dark purple	wet thicket	Costa Rica, San José, Laguna de Chonta: northeast de santa Maria de Dota
Solanaceae	Solanum aligerum Schltdl.	Solanum	aligerum	Schltdl.		Novara, L.J.		7100			CORD, G	30	10	1987	30 Oct 1987	Oct	Southern America	Southern South America	Argentina	Salta	Santa Victoria	Los Toldos	Rio Toldos, frente a Quebrada del Astillero, 3-5 km al E del pueblo. Provincia fitogeografica dde Yungas		-22.95	-64	0	0					arbusto 2.5 m de alto. flores blancas		Argentina, Salta, Santa Victoria, Los Toldos: Rio Toldos, frente a Quebrada del Astillero, 3-5 km al E del pueblo. Provincia fitogeografica dde Yungas
Solanaceae	Solanum aligerum Schltdl.	Solanum	aligerum	Schltdl.		Wood, J.R.I.		22011		Huaylla, H. & Gutiérrez, J.	K	29	3	2005	29 Mar 2005	Mar	Southern America	Western South America	Bolivia	Chuquisaca	Oropeza		2 km de la cruce a Potolo y Punilla		-18.9902	-65.4183	2994	0		2994			arbusto 4-5 m de latura; flores blancas; estambre amarillos	borde de la quebrada profunda con agua permanente, restos de bosque en las laderas con rocas enromes y pendientes con vegetacion dispersas algunos arbusto y pastos	Bolivia, Department: Chuquisaca, Province: Oropeza: 2 km de la cruce a Potolo y Punilla
Solanaceae	Solanum aligerum Schltdl.	Solanum	aligerum	Schltdl.		Huaylla, H.		676		Guachalla, I.	K	11	1	2004	11 Jan 2004	Jan	Southern America	Western South America	Bolivia	Chuquisaca	Azurday	La Angostura	ca. 15 km de Azurduy hacia el cañon de la Angostura		-20.1355	-64.3532	2500	0		2500			arbusto de 2 m; hojas lisas; flores blancas con tecas amarillas	quebrada con agua permanente en el fondo, mucha húmedad; localmente frecuente, al borde del camino a lado de los muros de piedra de una huerta	Bolivia, Department: Chuquisaca, Province: Azurday, La Angostura: ca. 15 km de Azurduy hacia el cañon de la Angostura
Solanaceae	Solanum aligerum Schltdl.	Solanum	aligerum	Schltdl.		Valenzuela, L.		6922		Farfán, J.; Suclli, E. & Farfán F, J.	BM, USM	17	6	2006	17 Jun 2006	Jun	Southern America	Western South America	Peru	Cusco	La Convención	Lacco	Dist. Quellouno		-12.6218	-72.2338	2770	0		2770			arbusto 6 m; flores blancas; frutos verdes	bosque húmedo primario	Peru, Cusco, La Convención, Lacco: Dist. Quellouno
Solanaceae	Solanum aligerum Schltdl.	Solanum	aligerum	Schltdl.		Sleumer, H.		18			B	12	2	1950	12 Feb 1950	Feb	Southern America	Southern South America	Argentina	Catamarca	Andalgalá	Valle del Río Chacra			-27.6	-66.3167	1650	0		1650			1.5 m; fl. alb.		Argentina, Catamarca, Andalgalá, Valle del Río Chacra
Solanaceae	Solanum aligerum Schltdl.	Solanum	aligerum	Schltdl.		Leuenberger, B.E.		4932	c	Eggli, E. & Arroyo-Leuenberger, S.C.	B	10	12	2003	10 Dec 2003	Dec	Southern America	Southern South America	Argentina	Tucumán		Trancas	above Hualinchay on the road towards Lara		-26.3132	-65.6159	2200	0		2200			shrub to 2 m; frequent on roadside; fl. pale lilac	steep roadside with dense scrub cover and moss cushions	Argentina, Tucumán, Trancas: above Hualinchay on the road towards Lara
Solanaceae	Solanum aligerum Schltdl.	Solanum	aligerum	Schltdl.		Schwabe, W.		s.n.		Kailing, W.	B	10	9	1978	10 Sep 1978	Sep	Northern America	North and Central Mexico	Mexico	Chiapas		San Cristóbal de las Casas			16.7333	-92.6333	0	0							Mexico, Estado: Chiapas, San Cristóbal de las Casas
Solanaceae	Solanum aligerum Schltdl.	Solanum	aligerum	Schltdl.		Kessler, M.		3235			GOET	25	9	1991	25 Sep 1991	Sep	Southern America	Western South America	Bolivia	Chuquisaca	Azurday	Tarvita	2 km SW on Tarabuco-Azurday road		-19.95	-64.5167	2750	0		2750				disturbed, mixed Polylepis-Alnus-Prunus-Escallonia forest	Bolivia, Department: Chuquisaca, Province: Azurday, Tarvita: 2 km SW on Tarabuco-Azurday road
Solanaceae	Solanum aligerum Schltdl.	Solanum	aligerum	Schltdl.		Lorentz, P.G.		648		Hieronymus, G.	GOET	12	6	1873	12 Jun 1873	Jun	Southern America	Western South America	Bolivia			Cuesta de Serrania Luisina			0	0	0	0			hediondilla del monte				Bolivia, Cuesta de Serrania Luisina
Solanaceae	Solanum aligerum Schltdl.	Solanum	aligerum	Schltdl.		Lorentz, P.G.		868		Hieronymus, G.	GOET	30	1	1874	30 Jan 1874	Jan	Southern America	Southern South America	Argentina	Tucumán		Puerto La Lagunita	uberhalt El Sauciliaco		0	0	0	0					Baum von 3-4 m hohe, Bl. weiss		Argentina, Tucumán, Puerto La Lagunita: uberhalt El Sauciliaco
Solanaceae	Solanum aligerum Schltdl.	Solanum	aligerum	Schltdl.		Wood, J.R.I.		8545			K, LPB	25	6	1994	25 Jun 1994	Jun	Southern America	Western South America	Bolivia	Cochabamba	Chapare		In the canyon on descent from the dam towards Villa Tunari on road from cochabamba to the Chapare.		-17.2	-65.9	3000	0		3000			Shrub with many erect or ascending stems to 3m. Leaves dull green. Corolla white.	In damp stony gullies in a forested gorge._x000D_ _x000D_ Steep hillsides receiving heavy rain and cloud cover, originally covered in moist cloud forest, now mostly degraded and covered in dense secondary scrub with some open, grassy swampy areas.	Bolivia, Department: Cochabamba, Province: Chapare: In the canyon on descent from the dam towards Villa Tunari on road from cochabamba to the Chapare.
Solanaceae	Solanum aligerum Schltdl.	Solanum	aligerum	Schltdl.		Wood, J.R.I.		15030			K	19	9	1999	19 Sep 1999	Sep	Southern America	Western South America	Bolivia	La Paz	Pedro Domingo Murillo		c. 15-20 km E of summit on descent into Zongo valley. Alt. 2500 m.		0	0	0	0					Scrambling undershrub to 1.5 m. Leaves dull green, tomentose below. Corolla white. Anthers yellow.	Deep, steep-sided mountain valley covered in disturbed cloud forest with scattered settlements in valley bottom. One colony seen on a steep scrubby bank above the river.	Bolivia, Department: La Paz, Province: Pedro Domingo Murillo: c. 15-20 km E of summit on descent into Zongo valley. Alt. 2500 m.
Solanaceae	Solanum aligerum Schltdl.	Solanum	aligerum	Schltdl.		Wood, J.R.I.		16350		Zaraté, M.	K	13	5	2000	13 May 2000	May	Southern America	Western South America	Bolivia	Cochabamba	Ayopaya		c. 1 km above Independencia along trail climbing along valley above water supply. Alt. 2500 m.		-17.0682	-66.8072	0	0					Erect undershrub to c. 3 m. Corolla white with violet middle. Anthers yellow.	Steep-sided valley with areas of scrub on steep slopes and in gullies mixed with settlements, rough pasture and some cultivated land. Rare, in scrub on a steep slope.	Bolivia, Department: Cochabamba, Province: Ayopaya: c. 1 km above Independencia along trail climbing along valley above water supply. Alt. 2500 m.
Solanaceae	Solanum aligerum Schltdl.	Solanum	aligerum	Schltdl.		Wood, J.R.I.		16371		Zaraté, M.	K	14	5	2000	14 May 2000	May	Southern America	Western South America	Bolivia	Cochabamba	Ayopaya		On descent into El Sapo valley 40-45 km N of Independencia. Alt. 2900 m.		-16.6833	-66.8	0	0					Shrub with erect/ascending branches to 3 m. Leaves tomentellous. Corolla cream.	Huge mountain valley, formerly dryish cloud forest on acid black soil, now rough pasture with extensive areas of scrub and some remaining high forest. Scattered plants in dense scrub on steep slopes.	Bolivia, Department: Cochabamba, Province: Ayopaya: On descent into El Sapo valley 40-45 km N of Independencia. Alt. 2900 m.
Solanaceae	Solanum aligerum Schltdl.	Solanum	aligerum	Schltdl.		Wood, J.R.I.		18479		Hughes, C. & Forrest, R.	BOLV, K	15	5	2002	15 May 2002	May	Southern America	Western South America	Bolivia	Cochabamba	Ayopaya	Independencia	c. 1 km before La Mina, 38 km north of Independencia along road to Sailapata.		-16.9537	-66.8745	2856	0		2856			Shrub to 3 m. Corolla white.	Local, on a forested slope above a stream._x000D_ _x000D_ Broad steep-sided valley with extensive areas of pasture but with original forest on steep slopes and along streams.	Bolivia, Department: Cochabamba, Province: Ayopaya, Independencia: c. 1 km before La Mina, 38 km north of Independencia along road to Sailapata.
Solanaceae	Solanum aligerum Schltdl.	Solanum	aligerum	Schltdl.		Wood, J.R.I.		19411		Ortuño, T.	K, LPB	16	3	2003	16 Mar 2003	Mar	Southern America	Western South America	Bolivia	La Paz	Inquisivi		Camino de Quime a La Paz a unos 2-3km arriba de Quime.		-16.5927	-67.1398	3221	0		3221			Arbusto 4m de alto. Flores blancas. Hojas verdes lustrosas, envéz más pálido.	Al borde del camino cerca del río._x000D_ Valle angosto yungueño húmedo ahora con plantaciones de eucalipto, y restos de bosque con Polylepis y matorrales.	Bolivia, Department: La Paz, Province: Inquisivi: Camino de Quime a La Paz a unos 2-3km arriba de Quime.
Solanaceae	Solanum aligerum Schltdl.	Solanum	aligerum	Schltdl.		Wood, J.R.I.		19700		Mendoza, M. & Vidal, D.	BOLV, K	12	4	2003	12 Apr 2003	Apr	Southern America	Western South America	Bolivia	Santa Cruz	Caballero	Siberia	ca. 1-2km arriba de la comunidad de Siberia, sobre un camino vecinal, entrando hacia el Parque Nacional Amboró.		-17.8266	-64.7539	3001	0		3001			Arbusto poco fetido, ca. 3m. Caliz violeta oscuro. Corola blanco por dentro y el envez con lineas centrales de color violeta fuerte. Estambres amarillos.	Un arbol, lado del bosque lugar humedo en lugar con poco suelo._x000D_ _x000D_ Zona siempre nublado, con restos de bosque original en las quebradas y cubierto de vegetacion siempre verde con Epiphytas y Musgos, pequeñas montañitas casi libres de vegetacion, cubi	Bolivia, Department: Santa Cruz, Province: Caballero, Siberia: ca. 1-2km arriba de la comunidad de Siberia, sobre un camino vecinal, entrando hacia el Parque Nacional Amboró.
Solanaceae	Solanum aligerum Schltdl.	Solanum	aligerum	Schltdl.		Tonduz, A.		2275			US	4	4	1890	4 Apr 1890	Apr	Southern America	Mesoamerica	Costa Rica	San José		Santa María de Dota	Forets de Santa María de Dota		9.65	-83.95	1300	0		1300					Costa Rica, San José, Santa María de Dota: Forets de Santa María de Dota
Solanaceae	Solanum aligerum Schltdl.	Solanum	aligerum	Schltdl.		Novara, L.J.		9107		Bruno, S. & Adzet, T.	G	2	11	1989	2 Nov 1989	Nov	Southern America	Southern South America	Argentina	Salta	Santa Victoria	Los Toldos	cerros al E del pueblo, margen S del Río Toldos		-24.5167	-65.4833	1700	1900		1700 - 1900			arbusto 1.5 m; flores blancas	piso superior de yungas y pastizal serrano humedo	Argentina, Salta, Santa Victoria, Los Toldos: cerros al E del pueblo, margen S del Río Toldos
Solanaceae	Solanum aligerum Schltdl.	Solanum	aligerum	Schltdl.		González, J.		1840		Hammel, B.	G	18	3	1997	18 Mar 1997	Mar	Southern America	Mesoamerica	Costa Rica	Cartago	Cantón Paraíso	Reserva Forestal Los Santos	Cueva del Savegre, carretera Interamericana de la Georgina hasta la entrada a San Gerardo de Dota		9.555	-83.7215	3180	0		3180			arbusto de 2 m; flores blancas; frutos verdes		Costa Rica, Cartago, Cantón Paraíso, Reserva Forestal Los Santos: Cueva del Savegre, carretera Interamericana de la Georgina hasta la entrada a San Gerardo de Dota
Solanaceae	Solanum aligerum Schltdl.	Solanum	aligerum	Schltdl.		Novara, L.J.		8170			G	29	10	1988	29 Oct 1988	Oct	Southern America	Southern South America	Argentina	Salta	Capital	San Lorenzo	filo de cerros al oeste de la quebrada		-26.1	-64.6833	2000	2200		2000 - 2200			subarbusto 1.5 m; flores blancas	pastizal serrano, piso superior de <em>Alnus acuminata</em> y medio de <em>Juglans australis</em>	Argentina, Salta, Capital, San Lorenzo: filo de cerros al oeste de la quebrada
Solanaceae	Solanum aligerum Schltdl.	Solanum	aligerum	Schltdl.		Williams, L.O.		20032		Molina R, A.	MEXU	15	5	1956	15 May 1956	May	Southern America	Mesoamerica	Costa Rica	San José		Cerro de la Muerte	Cordillera de Talamanca		9.49317	-83.6668	3100	0		3100			shrub 3 m; fls. white with purple tinge	edge of paramo	Costa Rica, San José, Cerro de la Muerte: Cordillera de Talamanca
Solanaceae	Solanum aligerum Schltdl.	Solanum	aligerum	Schltdl.		Breedlove, D.E.		9540			MEXU	3	4	1965	3 Apr 1965	Apr	Northern America	North and Central Mexico	Mexico	Chiapas	Mun. Chamula	Yalal Chin			0	0	1829	0		1829			flowers white; shrub 15 ft	slope with <em>Quercus</em>	Mexico, Estado: Chiapas, Mun. Chamula, Yalal Chin
Solanaceae	Solanum aligerum Schltdl.	Solanum	aligerum	Schltdl.		Ton, A.S.		454			MEXU	27	12	1965	27 Dec 1965	Dec	Northern America	North and Central Mexico	Mexico	Chiapas	Mun. Tenejapa	Colonia Ach'lum			0	0	2652	0		2652			shrub 8 ft	slope with <em>Quercus</em>	Mexico, Estado: Chiapas, Mun. Tenejapa, Colonia Ach'lum
Solanaceae	Solanum aligerum Schltdl.	Solanum	aligerum	Schltdl.		Ton, A.S.		874			MEXU	26	4	1966	26 Apr 1966	Apr	Northern America	North and Central Mexico	Mexico	Chiapas	Mun. Tenejapa	Colonia Ach'lum			0	0	2621	0		2621			flowers white; shrub 8 ft	slope with <em>Quercus</em> and <em>Abies</em>	Mexico, Estado: Chiapas, Mun. Tenejapa, Colonia Ach'lum
Solanaceae	Solanum aligerum Schltdl.	Solanum	aligerum	Schltdl.		Raven, P.H.		19978		Breedlove, D.E.	MEXU	0	0	0			Northern America	North and Central Mexico	Mexico						0	0	0	0							Mexico
Solanaceae	Solanum aligerum Schltdl.	Solanum	aligerum	Schltdl.		Schwabe, W.		s.n.		Kailing, W.	MEXU	10	10	1978	10 Oct 1978	Oct	Northern America	North and Central Mexico	Mexico	Chiapas		San Cristóbal de las Casas			16.7333	-92.6333	0	0							Mexico, Estado: Chiapas, San Cristóbal de las Casas
Solanaceae	Solanum aligerum Schltdl.	Solanum	aligerum	Schltdl.		Breedlove, D.E.		14523			MEXU	11	7	1966	11 Jul 1966	Jul	Northern America	North and Central Mexico	Mexico	Chiapas	Mun. San Cristóbal de las Casa	Zontehuitz			16.8167	-92.6167	2835	0		2835			shrub 10 ft	steep heavily wooded northeast slope with <em>Quercus </em>and <em>Drimys</em>	Mexico, Estado: Chiapas, Mun. San Cristóbal de las Casa, Zontehuitz
Solanaceae	Solanum aligerum Schltdl.	Solanum	aligerum	Schltdl.		Hernández M, R.		5339			MEXU	7	11	1980	7 Nov 1980	Nov	Northern America	North and Central Mexico	Mexico	Hidalgo	Mun. Tlanchicol		6 km al S de Tlanchincol, hacia Apantlaso		20.9333	-98.6667	1500	1600		1500 - 1600			arbustiva 1.5-2 m; flores blancas	bosque de encinos, lianas, liquidambar y helechos arborescentes principalmente	Mexico, Estado: Hidalgo, Mun. Tlanchicol: 6 km al S de Tlanchincol, hacia Apantlaso
Solanaceae	Solanum aligerum Schltdl.	Solanum	aligerum	Schltdl.		Hernández M, R.		6378			MEXU	0	0	0			Northern America	North and Central Mexico	Mexico						0	0	0	0							Mexico
Solanaceae	Solanum aligerum Schltdl.	Solanum	aligerum	Schltdl.		Flores M, D.		234			CORD, MEXU	19	5	1976	19 May 1976	May	Northern America	North and Central Mexico	Mexico	Hidalgo	Mun. Zacualtipán	Zacualtipán	1 km al SSE		20.6333	-98.6333	2400	0		2400			arbol 4-5 m; flor blanca con estambres amarillos; escasa	bosque de encino	Mexico, Estado: Hidalgo, Mun. Zacualtipán, Zacualtipán: 1 km al SSE
Solanaceae	Solanum aligerum Schltdl.	Solanum	aligerum	Schltdl.		López G, J.		433			MEXU	29	12	1992	29 Dec 1992	Dec	Northern America	North and Central Mexico	Mexico	Hidalgo		El Alcalaque	2 km al NW del pobaldo Eloxochitlán		20.75	-98.8167	0	0					arbusto 3 m; flores blancas, a principios de la fructificacion	bosque de coniferas con presencia de Cu<em>pressus benthamii</em> var. <em>lindleyi</em>; exposicion NE, 25. de pendiente, suelos profundos, arcillosos	Mexico, Estado: Hidalgo, El Alcalaque: 2 km al NW del pobaldo Eloxochitlán
Solanaceae	Solanum aligerum Schltdl.	Solanum	aligerum	Schltdl.		Vargas, Y.A.		344		Osorio, M.L. & Contreras, A.	MEXU	6	6	1980	6 Jun 1980	Jun	Northern America	North and Central Mexico	Mexico	Veracruz			entre Los Ocotes y Helechales		20.6167	-98.4833	0	0					arbol escaso 9,5 m; fruto verde	bosque mesofilo de montaña	Mexico, Estado: Veracruz: entre Los Ocotes y Helechales
Solanaceae	Solanum aligerum Schltdl.	Solanum	aligerum	Schltdl.		Vargas, Y.A.		306		Castañares, E.	MEXU	1	6	1980	1 Jun 1980	Jun	Northern America	North and Central Mexico	Mexico	Veracruz			entre Los Ocotes y Helechales		20.6167	-98.4833	0	0					arbol escaso 3.5 m; tronco amarillento; flor blanca; fruto negro	orilla de la carretera	Mexico, Estado: Veracruz: entre Los Ocotes y Helechales
Solanaceae	Solanum aligerum Schltdl.	Solanum	aligerum	Schltdl.		Gutiérrez, M.		203			MEXU	26	4	1984	26 Apr 1984	Apr	Northern America	North and Central Mexico	Mexico	Morelos	Mun. Tepoztlán	Santo Domingo Ocotitlán	en el cerro al N de la población		19	-99.5	2200	0		2200				bosque de pino-encino	Mexico, Estado: Morelos, Mun. Tepoztlán, Santo Domingo Ocotitlán: en el cerro al N de la población
Solanaceae	Solanum aligerum Schltdl.	Solanum	aligerum	Schltdl.		Hernández M, R.		4189		Hernández V, R.	MEXU	27	3	1980	27 Mar 1980	Mar	Northern America	North and Central Mexico	Mexico	Hidalgo	Mun. Tenango de Doria	Cirio	8 km al este de Tenango de Doria		20.336	-98.1432	1700	1800		1700 - 1800			arbusto 1-2 m; flores blancas; frutos negros	bosque de encinos, pinos y liquidambar; suelo arenoso, profundo	Mexico, Estado: Hidalgo, Mun. Tenango de Doria, Cirio: 8 km al este de Tenango de Doria
Solanaceae	Solanum aligerum Schltdl.	Solanum	aligerum	Schltdl.		Arriaga C, R.		389			MEXU	25	6	1986	25 Jun 1986	Jun	Northern America	North and Central Mexico	Mexico	Veracruz	Mun. Xico	Tonalasco			18.5167	-96.75	0	0					arbusto 2-3 m; flor morada	secundaria	Mexico, Estado: Veracruz, Mun. Xico, Tonalasco
Solanaceae	Solanum aligerum Schltdl.	Solanum	aligerum	Schltdl.		Flores M, A.		1054			MEXU, NY	0	0	0			Northern America	North and Central Mexico	Mexico						0	0	0	0							Mexico
Solanaceae	Solanum aligerum Schltdl.	Solanum	aligerum	Schltdl.		García M, A.		581		Lorence, D. & Cedillo, R.	MEXU	28	7	1981	28 Jul 1981	Jul	Northern America	North and Central Mexico	Mexico	Oaxaca	Mun. Ixtlán		20 km al NE de Ixtlán, carretera Oaxaca-Tuxtepec		17.3833	-96.25	2860	0		2860			arbusto 2 m; flores blancas; frutos de color naranja	ruderal; bosque de <em>Quercus</em>	Mexico, Estado: Oaxaca, Mun. Ixtlán: 20 km al NE de Ixtlán, carretera Oaxaca-Tuxtepec
Solanaceae	Solanum aligerum Schltdl.	Solanum	aligerum	Schltdl.		Soto N, J.		12704			MEXU	22	5	1986	22 May 1986	May	Northern America	North and Central Mexico	Mexico	Guerrero	Mun. Chichihualco	Filo de Caballos	15 km al SO de Filo de Caballo		0	0	2470	0		2470			arbusto 3-4 m; flor blanca-grisacea; fruto verde; frecuente		Mexico, Estado: Guerrero, Mun. Chichihualco, Filo de Caballos: 15 km al SO de Filo de Caballo
Solanaceae	Solanum aligerum Schltdl.	Solanum	aligerum	Schltdl.		Tenorio L, P.		11383		Romero de T, C.	MEXU	22	5	1986	22 May 1986	May	Northern America	North and Central Mexico	Mexico	Puebla	Mun. Pahuatlán	Acahuales		SPEC	20.3167	-98.05	1900	0		1900			arbusto 3 m; fl blanca; fr inmaduro; frecuente	bosque mesofilo, secundaria	Mexico, Estado: Puebla, Mun. Pahuatlán, Acahuales
Solanaceae	Solanum aligerum Schltdl.	Solanum	aligerum	Schltdl.		Martínez S, E.		386		Torres, R.	BH, MEXU	26	4	1982	26 Apr 1982	Apr	Northern America	North and Central Mexico	Mexico	Michoacán	Mun. Melchor Ocampo	Cerro Camacho	Los Remedios, a 4 km al W de Ocampo		19.9667	-102.667	2320	0		2320			arbusto 3 m; flor blanca; fruto negro	bosque de encino	Mexico, Estado: Michoacán, Mun. Melchor Ocampo, Cerro Camacho: Los Remedios, a 4 km al W de Ocampo
Solanaceae	Solanum aligerum Schltdl.	Solanum	aligerum	Schltdl.		Soto N, J.		8345		Aureoles C, S.	MEXU	0	0	0			Northern America	North and Central Mexico	Mexico						0	0	0	0							Mexico
Solanaceae	Solanum aligerum Schltdl.	Solanum	aligerum	Schltdl.		Lizama M, J.		1572			MEXU	7	3	2000	7 Mar 2000	Mar	Northern America	North and Central Mexico	Mexico	Veracruz	Mun. Acajete	La Joya	carretera Zalapa-Perote	SPEC	19.6042	-97.0233	2200	0		2200				bosque acicufolio	Mexico, Estado: Veracruz, Mun. Acajete, La Joya: carretera Zalapa-Perote
Solanaceae	Solanum aligerum Schltdl.	Solanum	aligerum	Schltdl.		Cházaro, M.		3415		Leach, M.	MEXU	27	6	1985	27 Jun 1985	Jun	Northern America	North and Central Mexico	Mexico	Veracruz	Mun. Acajete		entre Cocotla y Puentecillas		0	0	2350	0		2350			arbolito 8 m; flor blanco con tinte rosado		Mexico, Estado: Veracruz, Mun. Acajete: entre Cocotla y Puentecillas
Solanaceae	Solanum aligerum Schltdl.	Solanum	aligerum	Schltdl.		Flores M, A.		268			MEXU, MO	0	0	0			Northern America	North and Central Mexico	Mexico						0	0	0	0							Mexico
Solanaceae	Solanum aligerum Schltdl.	Solanum	aligerum	Schltdl.		Soto N, J.		5747		Martínez S, E.M. & Silva, G.	MEXU	17	10	1983	17 Oct 1983	Oct	Northern America	North and Central Mexico	Mexico	Guerrero	Mun. Chichihualco	Filo de Caballos	a 9 km al SW de Filo de Caballo		0	0	2460	0		2460			arbusto ramoso 0.7-2 m; flores blancas; frutos inmaduros	bosque mesofilo de montaña, en barranca humeda	Mexico, Estado: Guerrero, Mun. Chichihualco, Filo de Caballos: a 9 km al SW de Filo de Caballo
Solanaceae	Solanum aligerum Schltdl.	Solanum	aligerum	Schltdl.		Tenorio L, P.		7502		Romero de T, C.	MEXU	28	9	1984	28 Sep 1984	Sep	Northern America	North and Central Mexico	Mexico	Puebla	Mun. Coxcatlán	L y Griega	desviación a Coyomeapan, de La Brecha a Zoquitlán	SPEC	18.25	-97.0333	2540	0		2540			arbusto 3 m; fruots inmaduros; abundante	encinar con elementos mesofilos; suelos amarillo arcillosos	Mexico, Estado: Puebla, Mun. Coxcatlán, L y Griega: desviación a Coyomeapan, de La Brecha a Zoquitlán
Solanaceae	Solanum aligerum Schltdl.	Solanum	aligerum	Schltdl.		Torres C, R.		277		Lorence, D.	MEXU	0	0	0			Northern America	North and Central Mexico	Mexico						0	0	0	0							Mexico
Solanaceae	Solanum aligerum Schltdl.	Solanum	aligerum	Schltdl.		Gallardo, G.		1796		et al.	MEXU	28	3	1996	28 Mar 1996	Mar	Northern America	North and Central Mexico	Mexico	Oaxaca	Mun. Santiago Comaltepec	Cerro Pelón	4.5 km en linea recta al NE de Santiago Comaltepec	SPEC	17.585	-96.5075	2820	0		2820			arbusto	bosque mesofilo de montaña	Mexico, Estado: Oaxaca, Mun. Santiago Comaltepec, Cerro Pelón: 4.5 km en linea recta al NE de Santiago Comaltepec
Solanaceae	Solanum aligerum Schltdl.	Solanum	aligerum	Schltdl.		Sousa Peña, M.		577			MEXU	19	6	1995	19 Jun 1995	Jun	Northern America	North and Central Mexico	Mexico	Hidalgo	Mun. Molango	Ismolinta	2 km S de Ismolinta rumbo a Eloxochitlán		20.7167	-98.8	1580	0		1580			arbusto 1 m; tallo alado; flores blancas a amarillas	restos muy alterados de bosque mesofilo de montaña	Mexico, Estado: Hidalgo, Mun. Molango, Ismolinta: 2 km S de Ismolinta rumbo a Eloxochitlán
Solanaceae	Solanum aligerum Schltdl.	Solanum	aligerum	Schltdl.		Ramírez G, E.		502		Ramírez C, P.	MEXU	0	0	0			Northern America	North and Central Mexico	Mexico						0	0	0	0							Mexico
Solanaceae	Solanum aligerum Schltdl.	Solanum	aligerum	Schltdl.		Téllez V, O.		4698		Elisens, W.	MEXU	10	9	1981	10 Sep 1981	Sep	Northern America	North and Central Mexico	Mexico	Oaxaca		Puerto de la Soledad	3 km al S de Huautla, sobre el camino a Teotitlán del Camino-Huautla		0	0	0	0					arbusto 2-3 m; flor blanca	bosque mesofilo de montaña con Quercus	Mexico, Estado: Oaxaca, Puerto de la Soledad: 3 km al S de Huautla, sobre el camino a Teotitlán del Camino-Huautla
Solanaceae	Solanum aligerum Schltdl.	Solanum	aligerum	Schltdl.		Lorence, D.		4238			MEXU	2	6	1983	2 Jun 1983	Jun	Northern America	North and Central Mexico	Mexico	Oaxaca	Mun. Ixtlán	Sierra de Juárez	Ruta 175 a 7 km al NE de Cerro Pelón		16.9833	-97	2300	0		2300			arbolito 4 m; flor blanca; fruto verde; frecuente	bosque mesofilo de <em>Weinmannia </em>y <em>Podocarpus</em>	Mexico, Estado: Oaxaca, Mun. Ixtlán, Sierra de Juárez: Ruta 175 a 7 km al NE de Cerro Pelón
Solanaceae	Solanum aligerum Schltdl.	Solanum	aligerum	Schltdl.		Torres C, R.		8450		Ramírez, E.	MEXU	28	3	1986	28 Mar 1986	Mar	Northern America	North and Central Mexico	Mexico	Oaxaca	Mun. Totontepec		13 km al O de Totontepec, carr. a Villa Alta, Dto. Mixe		0	0	0	0					hierba 0.6 m; fl. amarilla; fr. verde	bosque mesofilo de montaña	Mexico, Estado: Oaxaca, Mun. Totontepec: 13 km al O de Totontepec, carr. a Villa Alta, Dto. Mixe
Solanaceae	Solanum aligerum Schltdl.	Solanum	aligerum	Schltdl.		Gallardo Hernández, C.		878		Lozada P, L.; Rincón Gutiérrez, A.; Meave, J. & Otero, A.	MEXU	21	12	1993	21 Dec 1993	Dec	Northern America	North and Central Mexico	Mexico	Oaxaca	Mun. San Felipe Usila		8.5 km en linea recta (177o) de Santa Cruz Tepetotutla	SPEC	17.6407	-96.5523	2425	0		2425			arbol 10 m; corola blanca con ryas colr lila en el enves, estambres amarillos; fruto negruzco	bosque mesofilo de montaña	Mexico, Estado: Oaxaca, Mun. San Felipe Usila: 8.5 km en linea recta (177o) de Santa Cruz Tepetotutla
Solanaceae	Solanum aligerum Schltdl.	Solanum	aligerum	Schltdl.		Boyle, B.		2513		Massart, D.	MEXU	0	0	0			Northern America	North and Central Mexico	Mexico						0	0	0	0							Mexico
Solanaceae	Solanum aligerum Schltdl.	Solanum	aligerum	Schltdl.		Torres C, R.		2916		Tenorio L, P. & Romero de T, C.	MEXU	0	0	0			Northern America	North and Central Mexico	Mexico						0	0	0	0							Mexico
Solanaceae	Solanum aligerum Schltdl.	Solanum	aligerum	Schltdl.		Campos V, A.		886		Torres, R.	MEXU	17	12	1987	17 Dec 1987	Dec	Northern America	North and Central Mexico	Mexico	Oaxaca	Mun. Comaltepec		46.5 km al NE de Istlán, carretera Oaxaca-Tuxtepec	SPEC	17.5833	-96.5167	2650	0		2650			arbusto 1.5 m; fruto negro; frecuente	bosque mesofilo de montaña, suelo amarillo arcilloso	Mexico, Estado: Oaxaca, Mun. Comaltepec: 46.5 km al NE de Istlán, carretera Oaxaca-Tuxtepec
Solanaceae	Solanum aligerum Schltdl.	Solanum	aligerum	Schltdl.		Vargas, Y.A.		383		Castañares, E.	MEXU	18	10	1980	18 Oct 1980	Oct	Northern America	North and Central Mexico	Mexico	Veracruz			entre Los Ocotes y Agua de Calabaza		0	0	0	0					arbol escaso 6.5 m; ripario; flor blanca; fruto verde	bosque mesofilo de montaña	Mexico, Estado: Veracruz: entre Los Ocotes y Agua de Calabaza
Solanaceae	Solanum aligerum Schltdl.	Solanum	aligerum	Schltdl.		Duran E, C.		570		Burgos, P.	MEXU	11	8	1988	11 Aug 1988	Aug	Northern America	North and Central Mexico	Mexico	Veracruz	Mun. Las Minas		al SE de Rinconada por el Cerro La Tolva	SPEC	19.65	-97.1333	2300	0		2300			arbusto 2 m; flor blanca; fruto verde	bosque de pino-encino, secundaria, suelo cafe	Mexico, Estado: Veracruz, Mun. Las Minas: al SE de Rinconada por el Cerro La Tolva
Solanaceae	Solanum aligerum Schltdl.	Solanum	aligerum	Schltdl.		Torres C, R.		7499		Martínez, C.	MEXU	0	0	0			Northern America	North and Central Mexico	Mexico						0	0	0	0							Mexico
Solanaceae	Solanum aligerum Schltdl.	Solanum	aligerum	Schltdl.		Tenorio L, P.		5362		Torres C, R.	MEXU	0	0	0			Northern America	North and Central Mexico	Mexico						0	0	0	0							Mexico
Solanaceae	Solanum aligerum Schltdl.	Solanum	aligerum	Schltdl.		Santiago, C.		49			MEXU	10	5	2001	10 May 2001	May	Northern America	North and Central Mexico	Mexico	Oaxaca	Mun. Ixtepeji	La Botuda	Dto. Ixtlán		0	0	0	0					arbol	bosque de pino-encino	Mexico, Estado: Oaxaca, Mun. Ixtepeji, La Botuda: Dto. Ixtlán
Solanaceae	Solanum aligerum Schltdl.	Solanum	aligerum	Schltdl.		Ramírez, E.		821			MEXU	2	7	1988	2 Jul 1988	Jul	Northern America	North and Central Mexico	Mexico	Oaxaca	Mun. Totontepec		16 km al NO de Totontepec por el camino Villa Alta, Dto. Mixe	SPEC	17.3	-96.1167	2000	2300		2000 - 2300			arbusto 3 m; flores moradas; frutos verdes	bosque mesofilo	Mexico, Estado: Oaxaca, Mun. Totontepec: 16 km al NO de Totontepec por el camino Villa Alta, Dto. Mixe
Solanaceae	Solanum aligerum Schltdl.	Solanum	aligerum	Schltdl.		Torres C, R.		4594		Tenorio L, P.	MEXU	0	0	0			Northern America	North and Central Mexico	Mexico						0	0	0	0							Mexico
Solanaceae	Solanum aligerum Schltdl.	Solanum	aligerum	Schltdl.		Bastelleros, L.		421		Ballesteros, F.	MEXU	25	4	1981	25 Apr 1981	Apr	Northern America	North and Central Mexico	Mexico	Veracruz	Mun. Huayacocotla	Vereda Tzimentey	cerca del limite SE de la Reserca propuesta		0	0	1750	0		1750			arbustiva, abundante 1.2 m; flor blanca; fruto verde, globoso, inmaduro	basque caducifolio, secundaria, suelo rocoso con mucha materia organica	Mexico, Estado: Veracruz, Mun. Huayacocotla, Vereda Tzimentey: cerca del limite SE de la Reserca propuesta
Solanaceae	Solanum aligerum Schltdl.	Solanum	aligerum	Schltdl.		Zamora C, P.		1096			MEXU	11	9	1989	11 Sep 1989	Sep	Northern America	North and Central Mexico	Mexico	Veracruz	Mun. Las Vigas	Rancho San Miguel	barranca El Cable	SPEC	19.6667	-97.1167	2400	0		2400			arbusto 4 m; fruto verde	encinar pinar perturbado; seconduara; seulo negro con materia organica	Mexico, Estado: Veracruz, Mun. Las Vigas, Rancho San Miguel: barranca El Cable
Solanaceae	Solanum aligerum Schltdl.	Solanum	aligerum	Schltdl.		Reyes, J.R.		3050			MEXU	23	4	1993	23 Apr 1993	Apr	Northern America	North and Central Mexico	Mexico	Oaxaca	Mun. Totontepec	Villa de Morelos	Dto. Mixe, Mesa Vidum, tonun kux		0	0	0	0			quemado calmado palo		arbusto 3.5 ml flor blanco; fruto verde; tallo blanco; hoja verde; florece febrero, fru avril		Mexico, Estado: Oaxaca, Mun. Totontepec, Villa de Morelos: Dto. Mixe, Mesa Vidum, tonun kux
Solanaceae	Solanum aligerum Schltdl.	Solanum	aligerum	Schltdl.		Gallardo Hernández, C.		936		Rincón Gutiérrez, A. & Osorio H, P.	MEXU	27	2	1994	27 Feb 1994	Feb	Northern America	North and Central Mexico	Mexico	Oaxaca	Mun. San Felipe Usila		8 km en linea recta (181o) de Santa Cruz Tepetotutla	SPEC	17.6593	-96.556	2510	0		2510			arbol 6 m; corola blanca, con el apice lila; fruto verde con la base morada	bosque mesofilo de montaña	Mexico, Estado: Oaxaca, Mun. San Felipe Usila: 8 km en linea recta (181o) de Santa Cruz Tepetotutla
Solanaceae	Solanum aligerum Schltdl.	Solanum	aligerum	Schltdl.		Gallardo Hernández, C.		1016		Rincón Gutiérrez, A. & Osorio H, P.	MEXU	31	3	1994	31 Mar 1994	Mar	Northern America	North and Central Mexico	Mexico	Oaxaca	Mun. San Felipe Usila		8.1 km en linea recta (179o) de Santa Cruz Tepetotutla	SPEC	17.659	-96.554	2440	0		2440			arbol 3 m; flores blancas con anteras amarillas; fruto negro	bosque mesofilo de montaña	Mexico, Estado: Oaxaca, Mun. San Felipe Usila: 8.1 km en linea recta (179o) de Santa Cruz Tepetotutla
Solanaceae	Solanum aligerum Schltdl.	Solanum	aligerum	Schltdl.		Calzada, J.I.		4181		Delgado, R.	F, MEXU	16	12	1977	16 Dec 1977	Dec	Northern America	North and Central Mexico	Mexico	Veracruz	Mun. Acultzingo	La Laguna	carretera Puerto del Aire, poblado		0	0	2320	0		2320			arbustiva 1 m; flor blanca; fruto verde	bosque de encinar-pino, secundaria, suelo cafe arcilloso	Mexico, Estado: Veracruz, Mun. Acultzingo, La Laguna: carretera Puerto del Aire, poblado
Solanaceae	Solanum aligerum Schltdl.	Solanum	aligerum	Schltdl.		Narave F, H.		658			MEXU	10	6	1983	10 Jun 1983	Jun	Northern America	North and Central Mexico	Mexico	Veracruz	Mun. Acajete	Rancho Dos Hermanos		SPEC	19.6167	-97.0333	2200	0		2200			hierba, perenne, 80 cm; fruto verde	bosque de pino-encino, primaria, suelo pardo amarillento	Mexico, Estado: Veracruz, Mun. Acajete, Rancho Dos Hermanos
Solanaceae	Solanum aligerum Schltdl.	Solanum	aligerum	Schltdl.		Rodríguez C, A.		939		Suárez J, J.	MEXU	22	8	1987	22 Aug 1987	Aug	Northern America	North and Central Mexico	Mexico	Jalisco	Mun. Venustiano Carranza	Puerto El Floripondio	camino a la Est. de Microondas Las Viboras		0	0	2450	0		2450			arbusto 1 m; flor blanca; frecuente	bosque de pino y encino, con presencia de <em>Abies</em>	Mexico, Estado: Jalisco, Mun. Venustiano Carranza, Puerto El Floripondio: camino a la Est. de Microondas Las Viboras
Solanaceae	Solanum aligerum Schltdl.	Solanum	aligerum	Schltdl.		Hernández M, R.		1037		Cedillo T, R.	MEXU	20	2	1971	20 Feb 1971	Feb	Northern America	North and Central Mexico	Mexico	Veracruz	Mun. Huayacocotla	Huayacocotla			20.55	-98.4833	2190	0		2190			arbusto 2 m; fruto negro casi maduro	pinar, primaria, suelopardo, profundo, asoc. pinos y encinos	Mexico, Estado: Veracruz, Mun. Huayacocotla, Huayacocotla
Solanaceae	Solanum aligerum Schltdl.	Solanum	aligerum	Schltdl.		Carranza, E.		1251			MEXU	10	11	1988	10 Nov 1988	Nov	Northern America	North and Central Mexico	Mexico	Querétaro	Mun. Pinal de Amoles	El Ranchito	1 km de El Rnachito camino a San Pedro Escanela		22.3333	-99.55	1980	0		1980			arbusto 2-3 m; flores blancas; frutos verdes; frecuente	bosque de <em>Alnus</em>, ladera de cerro, orilla de camino	Mexico, Estado: Querétaro, Mun. Pinal de Amoles, El Ranchito: 1 km de El Rnachito camino a San Pedro Escanela
Solanaceae	Solanum aligerum Schltdl.	Solanum	aligerum	Schltdl.		López García, J.L.		57			MEXU	13	4	1992	13 Apr 1992	Apr	Northern America	North and Central Mexico	Mexico	Hidalgo	Mun. Zacualtipán	Cumbre de Tlahuelompa	ejido Tzincoatlán		0	0	0	0					arbusto 3 m; poca abundante, en al iniciacion de fructificacion	bosque de Quercus, en exposicion con 60% de pendiente, abundante materia organica; orillas de arroyo	Mexico, Estado: Hidalgo, Mun. Zacualtipán, Cumbre de Tlahuelompa: ejido Tzincoatlán
Solanaceae	Solanum aligerum Schltdl.	Solanum	aligerum	Schltdl.		Hallberg, B.		879			MEXU	9	8	1950	9 Aug 1950	Aug	Northern America	North and Central Mexico	Mexico	Oaxaca		Patio de Arena	vicinity of Cerro Zempoaltepetl, ca. 5 km E of summit		0	0	2800	0	ca.	2800			erect small tree 10-12 ft	in <em>Persea </em>cloud forest	Mexico, Estado: Oaxaca, Patio de Arena: vicinity of Cerro Zempoaltepetl, ca. 5 km E of summit
Solanaceae	Solanum aligerum Schltdl.	Solanum	aligerum	Schltdl.		Vargas, Y.A.		370		Castañares, E.	MEXU	17	10	1980	17 Oct 1980	Oct	Northern America	North and Central Mexico	Mexico	Veracruz			entre Los Ocotes y Helechales		0	0	0	0					arbol escaso 7 m; flor blanca; fruto verde	bosque mesofilo de montaña	Mexico, Estado: Veracruz: entre Los Ocotes y Helechales
Solanaceae	Solanum aligerum Schltdl.	Solanum	aligerum	Schltdl.		Schreiter, R.		8812			CORD, GH	0	11	1932	Nov 1932	Nov	Southern America	Southern South America	Argentina	Tucumán	Tafí	La Hoyada	Casa Arce		0	0	1460	0		1460					Argentina, Tucumán, Tafí, La Hoyada: Casa Arce
Solanaceae	Solanum aligerum Schltdl.	Solanum	aligerum	Schltdl.		Little Jr, E.L.		9875		Sharp, A.J.	US	19	4	1945	19 Apr 1945	Apr	Northern America	North and Central Mexico	Mexico	Chiapas	Mun. San Cristóbal de las Casa	Ciudad de las Casas			16.75	-92.6333	2301	0		2301			tree to 10 m, 15 cm dbh; bark gray, smooth; flowers white; fruit pruple to black	Quercus forest in canyon	Mexico, Estado: Chiapas, Mun. San Cristóbal de las Casa, Ciudad de las Casas
Solanaceae	Solanum aligerum Schltdl.	Solanum	aligerum	Schltdl.		Günther, E.		5842			US	0	10	1919	Oct 1919	Oct	Southern America	Western South America	Bolivia	La Paz		Sorata			0	0	0	0					bluten weiss		Bolivia, Department: La Paz, Sorata
Solanaceae	Solanum aligerum Schltdl.	Solanum	aligerum	Schltdl.		Cárdenas, M.		3035			US	0	2	1935	Feb 1935	Feb	Southern America	Western South America	Bolivia				Sailapata-Ayopaya		0	0	2700	0		2700			shrub 2-3 m; white flowers	some dry places	Bolivia: Sailapata-Ayopaya
Solanaceae	Solanum aligerum Schltdl.	Solanum	aligerum	Schltdl.		Herrera, F.L.		2986			US	0	7	1930	Jul 1930	Jul	Southern America	Western South America	Peru	Cusco		Hacienda Huyucalla	valle del Paucartambo		0	0	3400	0		3400					Peru, Cusco, Hacienda Huyucalla: valle del Paucartambo
Solanaceae	Solanum aligerum Schltdl.	Solanum	aligerum	Schltdl.		Adolfo Brother		326			US	11	6	1964	11 Jun 1964	Jun	Southern America	Western South America	Bolivia	Cochabamba		Valle de Montepunco	130 km de Cochabamba		0	0	2100	0		2100			arbusto 2-3 m; flores blancas; frutos bayas		Bolivia, Department: Cochabamba, Valle de Montepunco: 130 km de Cochabamba
Solanaceae	Solanum aligerum Schltdl.	Solanum	aligerum	Schltdl.		Cárdenas, M.		5772			US	0	12	1959	Dec 1959	Dec	Southern America	Western South America	Bolivia	Cochabamba		Siberia			0	0	2800	0		2800			2m; flower white	sandy soil	Bolivia, Department: Cochabamba, Siberia
Solanaceae	Solanum aligerum Schltdl.	Solanum	aligerum	Schltdl.		Cárdenas, M.		4675			US	0	1	1951	Jan 1951	Jan	Southern America	Western South America	Bolivia	Cochabamba		Lope Mendoza	(Totora)		0	0	3000	0		3000			1-2 m; flower white	wet clayish quebradas	Bolivia, Department: Cochabamba, Lope Mendoza: (Totora)
Solanaceae	Solanum aligerum Schltdl.	Solanum	aligerum	Schltdl.		Cárdenas, M.		4136			US	0	2	1949	Feb 1949	Feb	Southern America	Western South America	Bolivia	Chuquisaca		Punilla	Guerrabamba		0	0	3200	0		3200			1 m; flower white	rocky crevices	Bolivia, Department: Chuquisaca, Punilla: Guerrabamba
Solanaceae	Solanum aligerum Schltdl.	Solanum	aligerum	Schltdl.		Ochoa, C.M.		12024			US	25	3	1978	25 Mar 1978	Mar	Southern America	Western South America	Bolivia				de Episana a Sehuancas via Montepuna		0	0	2500	0		2500					Bolivia: de Episana a Sehuancas via Montepuna
Solanaceae	Solanum aligerum Schltdl.	Solanum	aligerum	Schltdl.		Valenzuela, L.		1236		Suclli, E.; Farfán, J. & Huamantupa, I.	BM, MO	23	1	2003	23 Jan 2003	Jan	Southern America	Western South America	Peru	Cusco	Calca	Calca	Dist. Lares, Mantto		-13.0545	-72.0418	2100	2673		2100 - 2673			Arbusto hasta 4m. flores blancas, frutos verdes	Bosque secundario humedo	Peru, Cusco, Calca, Calca: Dist. Lares, Mantto
Solanaceae	Solanum aligerum Schltdl.	Solanum	aligerum	Schltdl.		Tupayachi, A.		3424		Emshwiller, E.	BH	3	4	1997	3 Apr 1997	Apr	Southern America	Western South America	Peru	Cusco	La Convención	San Luis	valley of Lucumayu River, on road from Ollantaytambu to Quillabamba, environs of San Luis (former restuarnat) above Alfamayo, along roadside with 2 km of San Luis back up towards Abra de Malaga		-13.0833	-72.3833	2800	0		2800				cloud forest	Peru, Cusco, La Convención, San Luis: valley of Lucumayu River, on road from Ollantaytambu to Quillabamba, environs of San Luis (former restuarnat) above Alfamayo, along roadside with 2 km of San Luis back up towards Abra de Malaga
Solanaceae	Solanum aligerum Schltdl.	Solanum	aligerum	Schltdl.		Moore, H.E.		2672			BH	28	4	1947	28 Apr 1947	Apr	Northern America	North and Central Mexico	Mexico	Hidalgo		Palo Hueco	km 301 on highway between Jacala and Santa Ana		0	0	1524	0		1524			shrubby 5-6 ft; flower white	steep, wet forested slopes	Mexico, Estado: Hidalgo, Palo Hueco: km 301 on highway between Jacala and Santa Ana
Solanaceae	Solanum aligerum Schltdl.	Solanum	aligerum	Schltdl.		Flores M, D.		268			CORD	22	5	1976	22 May 1976	May	Northern America	North and Central Mexico	Mexico	Hidalgo	Mun. Tlachinol	Tlachinol	4 km al SE de Tlachinol		0	0	1550	0		1550			arbol 4 m; flores blancas; muy escaso	ladera de un cerro en la orilla de un camino	Mexico, Estado: Hidalgo, Mun. Tlachinol, Tlachinol: 4 km al SE de Tlachinol
Solanaceae	Solanum aligerum Schltdl.	Solanum	aligerum	Schltdl.		Hunziker, A.T.		24873			CORD	12	2	1986	12 Feb 1986	Feb	Southern America	Southern South America	Argentina	Tucumán	Monteros		camino a Tafí del Valle, km 41-42		0	0	0	0							Argentina, Tucumán, Monteros: camino a Tafí del Valle, km 41-42
Solanaceae	Solanum aligerum Schltdl.	Solanum	aligerum	Schltdl.		Scolnik, R.	21Tu	160		Barkley, F.A.	CORD	9	1	1951	9 Jan 1951	Jan	Southern America	Southern South America	Argentina	Tucumán	Tafí	El Nogalar	arriba de El Nogalar		0	0	1500	0		1500			flores blancas		Argentina, Tucumán, Tafí, El Nogalar: arriba de El Nogalar
Solanaceae	Solanum aligerum Schltdl.	Solanum	aligerum	Schltdl.		Hunziker, A.T.		10005			CORD	10	11	1952	10 Nov 1952	Nov	Southern America	Southern South America	Argentina	Tucumán		Cuesta del Clavillo	algo más abajo de La Banderita		0	0	1750	0	ca.	1750			2-4 m; corola blanca		Argentina, Tucumán, Cuesta del Clavillo: algo más abajo de La Banderita
Solanaceae	Solanum aligerum Schltdl.	Solanum	aligerum	Schltdl.		Barboza, G.E.		1070		Oberti, J.; Chiarini, F.; Nicotra, V. & Marini, E.	CORD	27	11	2004	27 Nov 2004	Nov	Southern America	Southern South America	Argentina	Jujuy	Ledesma	Abra de las Cañas	Parque Nacional Calilegua		-23.6835	-64.9	1750	0		1750			arbolito de ca. 2-2.5 m; flores blancas; frutos negruzcos		Argentina, Jujuy, Ledesma, Abra de las Cañas: Parque Nacional Calilegua
Solanaceae	Solanum aligerum Schltdl.	Solanum	aligerum	Schltdl.		Hunziker, A.T.		19509			CORD	4	11	1967	4 Nov 1967	Nov	Southern America	Southern South America	Argentina	Catamarca	Andalgalá		sobre la ruta no. 65, muy cerca del limite ca. de Tucumán		0	0	0	0					arbol 4-5 m; corola blanca		Argentina, Catamarca, Andalgalá: sobre la ruta no. 65, muy cerca del limite ca. de Tucumán
Solanaceae	Solanum aligerum Schltdl.	Solanum	aligerum	Schltdl.		Aedo, C.		14489		Velayos, M. & Monge, C.	MA	31	7	2007	31 Jul 2007	Jul	Southern America	Western South America	Bolivia	Cochabamba			presa de Corani		-17.2065	-65.8593	2860	0		2860			arbusto 3 m; flor blanca	remanente de bosque montano	Bolivia, Department: Cochabamba: presa de Corani
Solanaceae	Solanum aligerum Schltdl.	Solanum	aligerum	Schltdl.		Aedo, C.		14644		Velayos, M. & Monge, C.	MA	13	8	2007	13 Aug 2007	Aug	Southern America	Western South America	Bolivia	La Paz	Larecaja	Laripata			-15.7425	-68.6553	2995	0		2995			arbolillo de 3 m; flor blanca	márgenes de cultivos de Eucaliptus y bosquetes de Acacia	Bolivia, Department: La Paz, Province: Larecaja, Laripata
Solanaceae	Solanum aligerum Schltdl.	Solanum	aligerum	Schltdl.		Aedo, C.		14734		Velayos, M. & Monge, C.	MA	15	8	2007	15 Aug 2007	Aug	Southern America	Western South America	Bolivia	La Paz	Murillo	Zongo			-16.1372	-68.1093	2760	0		2760			arbolillo 2.5 m	remanente de bosque nublado	Bolivia, Department: La Paz, Province: Murillo, Zongo
Solanaceae	Solanum aligerum Schltdl.	Solanum	aligerum	Schltdl.		Aedo, C.		14606		Velayos, M. & Monge, C.	MA	13	8	2007	13 Aug 2007	Aug	Southern America	Western South America	Bolivia	La Paz	Larecaja	Laripata			-15.7425	-68.6553	2995	0		2995			arbusto 2 m de altura; flor blanca	márgenes de cultivos de Eucaliptus y bosquetes de Acacia	Bolivia, Department: La Paz, Province: Larecaja, Laripata
Solanaceae	Solanum aligerum Schltdl.	Solanum	aligerum	Schltdl.		Velayos, M.		11136		Aedo, C. & Monge, C.	MA	4	8	2007	4 Aug 2007	Aug	Southern America	Western South America	Bolivia	Chuquisaca	Oropeza		Maragua, cercanias de Sucre		-18.9903	-65.4182	3062	0		3062			arbolito de 3 m	matorral denso en una quebrada	Bolivia, Department: Chuquisaca, Province: Oropeza: Maragua, cercanias de Sucre
Solanaceae	Solanum aligerum Schltdl.	Solanum	aligerum	Schltdl.		Marcelo Peña, J.L.		1920		Martínez C, S. & Arroyo R, F.	MOL	8	12	2005	8 Dec 2005	Dec	Southern America	Western South America	Peru	Junín	Tarma	Carpapata	al este de carapata		0	0	0	0					arbusto de 4 m; ramitas terminales purpura; inflorescencias axilares y terminales; botones verdes y flores blancas	bosque montano	Peru, Junín, Tarma, Carpapata: al este de carapata
Solanaceae	Solanum aligerum Schltdl.	Solanum	aligerum	Schltdl.		Barboza, G.		3498		Knapp, S.; Särkinen, T. & Ontiveros, L.	CORD	13	2	2012	13 Feb 2012	Feb	Southern America	Southern South America	Argentina	Tucumán	Dpto. Tafí	Apeadero Muñoz			-26.9863	-65.6573	1605	0		1605			árbol 3 m de alt.; corola estrellada blanca; frutos negros	en interior de Yunga	Argentina, Tucumán, Dpto. Tafí, Apeadero Muñoz
Solanaceae	Solanum aligerum Schltdl.	Solanum	aligerum	Schltdl.		Barboza, G.		3549		Knapp, S.; Särkinen, T. & Ontiveros, L.	CORD	16	2	2012	16 Feb 2012	Feb	Southern America	Southern South America	Argentina	Jujuy	Dpto. Ledesma	Abra Colorada	23 km de la entrada del Parque Nacional Calilegua		-23.6715	-64.903	1676	0		1676				a lo largo de un cañadón, en selva montana	Argentina, Jujuy, Dpto. Ledesma, Abra Colorada: 23 km de la entrada del Parque Nacional Calilegua
Solanaceae	Solanum aligerum Schltdl.	Solanum	aligerum	Schltdl.		Knapp, S.		10436		Gonzáles, P.; Matthews, A. & Särkinen, T.	BM, USM	15	3	2012	15 Mar 2012	Mar	Southern America	Western South America	Peru	Cusco	Paucartambo		10 km from Puesto de Vigilancia of Parque Nacional Manu on road from Paucartambo to Pilcopata (coming from Puesto)		-13.221	-71.6236	3313	0		3313			Tree to 6 m, at edge of stream; flowers white, petals spreading; fruit green, turning black when ripe	cloud forest, edges of running water and streams	Peru, Cusco, Paucartambo: 10 km from Puesto de Vigilancia of Parque Nacional Manu on road from Paucartambo to Pilcopata (coming from Puesto)
Solanaceae	Solanum alphonsei Dunal	Solanum	alphonsei	Dunal		Anonymous		s.n.			P	0	0	0			Europe	Middle Europe	Switzerland				hort. Genevensis 1834		0	0	0	0							Switzerland: hort. Genevensis 1834	Type of Solanum alphonsei Dunal (isolectotype P)
Solanaceae	Solanum alphonsei Dunal	Solanum	alphonsei	Dunal		Anonymous		s.n.			P	0	0	0			Europe	Middle Europe	Switzerland				Hort. Geneve 1840		0	0	0	0							Switzerland: Hort. Geneve 1840
Solanaceae	Solanum alphonsei Dunal	Solanum	alphonsei	Dunal		Bertero, C.L.G.		635			P	0	0	0			Southern America	Southern South America	Chile	Región VI (O'Higgins)		Tagua-tagua			-34.4386	-71.0733	0	0							Chile, Región VI (O'Higgins), Tagua-tagua	Type of Solanum alphonsi Dunal var. taguatagua Dunal (holotype P)
Solanaceae	Solanum alphonsei Dunal	Solanum	alphonsei	Dunal		Bertero, C.L.G.		639			P	0	3	1828	Mar 1828	Mar	Southern America	Southern South America	Chile	Región VI (O'Higgins)		Rancagua			-34.1667	-70.75	0	0							Chile, Región VI (O'Higgins), Rancagua
Solanaceae	Solanum alphonsei Dunal	Solanum	alphonsei	Dunal	CUL	Anonymous		s.n.			K	2	11	1837	2 Nov 1837	Nov			?				Hort. Gen. 2.11.37		0	0	0	0							?: Hort. Gen. 2.11.37
Solanaceae	Solanum alphonsei Dunal	Solanum	alphonsei	Dunal		Philippi, R.A.		s.n.			K	0	0	0			Southern America	Southern South America	Chile	Región VI (O'Higgins)		San Fernando			-34.5861	-70.9881	0	0							Chile, Región VI (O'Higgins), San Fernando
Solanaceae	Solanum alphonsei Dunal	Solanum	alphonsei	Dunal		Aedo, C.		7072			MA	9	12	2001	9 Dec 2001	Dec	Southern America	Southern South America	Chile	Región VI (O'Higgins)	O'Higgins	Rancagua	La Leonera		-34.0343	-70.5718	760	0		760			arbusto 1 m	borde de camino	Chile, Región VI (O'Higgins), O'Higgins, Rancagua: La Leonera
Solanaceae	Solanum alphonsei Dunal	Solanum	alphonsei	Dunal		Philippi, R.A.		s.n.			MA	0	0	0			Southern America	Southern South America	Chile			San Fernando			-34.5861	-70.9881	0	0							Chile, San Fernando
Solanaceae	Solanum alphonsei Dunal	Solanum	alphonsei	Dunal		Anonymous		s.n.			BM	0	3	1858	Mar 1858	Mar	Southern America	Southern South America	Chile						0	0	0	0						Acules in sepebus.	Chile
Solanaceae	Solanum alphonsei Dunal	Solanum	alphonsei	Dunal	CUL	Anonymous		s.n.			BM	5	9	1835	5 Sep 1835	Sep	Europe	Middle Europe	Switzerland				Jard. de Geneva		0	0	0	0							Switzerland: Jard. de Geneva	Type of Solanum alphonsei Dunal (possible type ? BM)
Solanaceae	Solanum alphonsei Dunal	Solanum	alphonsei	Dunal		Witasek, J.A.		s.n.			W	0	9	1897	Sep 1897	Sep	Southern America	Southern South America	Chile				prov. Curico, Cordillera de la Costa		0	0	0	0							Chile: prov. Curico, Cordillera de la Costa
Solanaceae	Solanum alphonsei Dunal	Solanum	alphonsei	Dunal		Dusén, P.		57			S	0	8	1896	Aug 1896	Aug	Southern America	Southern South America	Chile	Región VI (O'Higgins)	Colchagua	Hacienda de Canquones			0	0	0	0							Chile, Región VI (O'Higgins), Colchagua, Hacienda de Canquones
Solanaceae	Solanum alphonsei Dunal	Solanum	alphonsei	Dunal	CUL	Anonymous		6649			LE	11	4	1892	11 Apr 1892	Apr			Russian Federation	Northwestern Federal District		St. Petersburg Botanic Garden			0	0	0	0					sub Sol. quercifolium Santiago [Regel's handwriting]		Russian Federation, Northwestern Federal District, St. Petersburg Botanic Garden
Solanaceae	Solanum alphonsei Dunal	Solanum	alphonsei	Dunal		Philippi, R.A.		928			LE	0	0	0			Southern America	Southern South America	Chile	Región VI (O'Higgins)		San Fernando			-34.5861	-70.9881	0	0							Chile, Región VI (O'Higgins), San Fernando	Type of Solanum germainii Phil. (syntype LE)
Solanaceae	Solanum alphonsei Dunal	Solanum	alphonsei	Dunal	CUL	Anonymous		s.n.			G-DC	1	7	1834	1 Jul 1834	Jul	Europe	Middle Europe	Switzerland	Genève		Geneva	Jardin de Genève [label on small fragment on adjacent sheet says "corolle bleuâtre comme la Domanense; Feuilles variables, entiers ou lobees/ Jard. de Genève, Env. de Chili 639/1"]		0	0	0	0							Switzerland, Genève, Geneva: Jardin de Genève [label on small fragment on adjacent sheet says "corolle bleuâtre comme la Domanense; Feuilles variables, entiers ou lobees/ Jard. de Genève, Env. de Chili 639/1"]	Type of Solanum alphonsei Dunal (lectotype G-DC)
Solanaceae	Solanum alphonsei Dunal	Solanum	alphonsei	Dunal	CUL	Anonymous		s.n.			G-DC	0	0	1835	1835		Europe	Middle Europe	Switzerland	Genève		Geneva	Jardin de Genève		0	0	0	0							Switzerland, Genève, Geneva: Jardin de Genève
Solanaceae	Solanum alphonsei Dunal	Solanum	alphonsei	Dunal		Philippi, R.A.		s.n.			G	0	0	0			Southern America	Southern South America	Chile	Región VI (O'Higgins)		San Fernando			-34.5861	-70.9881	0	0							Chile, Región VI (O'Higgins), San Fernando
Solanaceae	Solanum alphonsei Dunal	Solanum	alphonsei	Dunal		Dusén, P.		57			S	20	8	1896	20 Aug 1896	Aug	Southern America	Southern South America	Chile	Región VII (Maule)	Cauquenes	Hacienda de Cauquenes			-35.9667	-72.3333	0	0							Chile, Región VII (Maule), Cauquenes, Hacienda de Cauquenes
Solanaceae	Solanum alphonsei Dunal	Solanum	alphonsei	Dunal		Philippi, F.		s.n.			SGO	0	3	1875	Mar 1875	Mar	Southern America	Southern South America	Chile			Aculeo			0	0	0	0						in sepibus	Chile, Aculeo
Solanaceae	Solanum alphonsei Dunal	Solanum	alphonsei	Dunal		Anonymous		s.n.			SGO	0	3	1878	Mar 1878	Mar	Southern America	Southern South America	Chile			Aculeo			0	0	0	0							Chile, Aculeo
Solanaceae	Solanum alphonsei Dunal	Solanum	alphonsei	Dunal		Philippi, F.		s.n.			SGO	0	10	1879	Oct 1879	Oct	Southern America	Southern South America	Chile			San Miguel			0	0	0	0							Chile, San Miguel
Solanaceae	Solanum alphonsei Dunal	Solanum	alphonsei	Dunal		Reiche, C.F.		s.n.			SGO	0	10	1890	Oct 1890	Oct	Southern America	Southern South America	Chile			Constitucion			0	0	0	0						Gebusch cap.	Chile, Constitucion
Solanaceae	Solanum alphonsei Dunal	Solanum	alphonsei	Dunal		Anonymous		s.n.			SGO	0	10	1878	Oct 1878	Oct	Southern America	Southern South America	Chile				prope la Quinta, Río Claro etc.		0	0	0	0							Chile: prope la Quinta, Río Claro etc.
Solanaceae	Solanum amygdalifolium Steud.	Solanum	amygdalifolium	Steud.		Knapp, S.		9833		Maturo, H. & Egea, J. de	?	16	9	2005	16 Sep 2005	Sep	Southern America	Southern South America	Argentina	Formosa		Estancia Guaycolec	N of Formosa		-25.9833	-58.1833	0	0					herbaceous vine; stems quadrangular; flowers purple	scrubby area along stream in chaco vegetation	Argentina, Formosa, Estancia Guaycolec: N of Formosa
Solanaceae	Solanum amygdalifolium Steud.	Solanum	amygdalifolium	Steud.		Commerson, P.		s.n.			P	0	0	0			Southern America	Southern South America	Argentina	Buenos Aires		Buenos Aires			-34.5858	-58.6702	0	0							Argentina, Buenos Aires, Buenos Aires	Type of Solanum angustifolium Lam. [1] (isotype P)
Solanaceae	Solanum amygdalifolium Steud.	Solanum	amygdalifolium	Steud.		Guillot, J.		s.n.			P	0	0	0			Southern America	Brazil	Brazil	Rio de Janeiro		Botafogo	[original label says Bahia]		-22.9527	-43.1879	0	0							Brazil, Estado: Rio de Janeiro, Botafogo: [original label says Bahia]
Solanaceae	Solanum amygdalifolium Steud.	Solanum	amygdalifolium	Steud.		Anonymous		s.n.			P	0	0	0					?				Sin. loc.		0	0	0	0							?: Sin. loc.
Solanaceae	Solanum amygdalifolium Steud.	Solanum	amygdalifolium	Steud.		Hassler, É.		7193			BM, G, GH, K, P, S	0	8	1901	Aug 1901	Aug	Southern America	Southern South America	Paraguay				prope Concepción		-23.3872	-57.44	0	0							Paraguay: prope Concepción
Solanaceae	Solanum amygdalifolium Steud.	Solanum	amygdalifolium	Steud.		Hassler, É.		3207			BM, G, GH, K, S	0	8	1901	Aug 1901	Aug	Southern America	Southern South America	Paraguay				Río Salado [Palado]		0	0	0	0							Paraguay: Río Salado [Palado]
Solanaceae	Solanum amygdalifolium Steud.	Solanum	amygdalifolium	Steud.		Fiebrig, K.		939			E, F, G, GH, K, L	0	2	1903	Feb 1903	Feb	Southern America	Southern South America	Paraguay	Central-Cordillera		Lago Ypacaraí			-25.2833	-57.3333	0	0							Paraguay, Central-Cordillera, Lago Ypacaraí
Solanaceae	Solanum amygdalifolium Steud.	Solanum	amygdalifolium	Steud.		Hassler, É.		878			G, K	0	8	1885	Aug 1885	Aug	Southern America	Southern South America	Paraguay	Central-Cordillera		Lago Ypacaraí	inter 2028 deg. lat merid et 59-63 deg. long. occ.		-25.2833	-57.3333	0	0						ad ripam	Paraguay, Central-Cordillera, Lago Ypacaraí: inter 2028 deg. lat merid et 59-63 deg. long. occ.
Solanaceae	Solanum amygdalifolium Steud.	Solanum	amygdalifolium	Steud.		Fiebrig, K.		4079			G, K	0	0	1908	1908		Southern America	Southern South America	Paraguay			Puerto Risso	Ufer des Rio Paraguay, zwischen Rio Apa und Rio Aquidaban		0	0	0	0						Kletterstrauch 3 m; viol. blau; orange	Paraguay, Puerto Risso: Ufer des Rio Paraguay, zwischen Rio Apa und Rio Aquidaban
Solanaceae	Solanum amygdalifolium Steud.	Solanum	amygdalifolium	Steud.		Sandeman, C.		4834			K	0	6	1944	Jun 1944	Jun	Southern America	Southern South America	Paraguay	Concepción		Concepción	S. Chaco		-23.4017	-57.4242	91	0		91			weak gorwing shrub with bright Parma-violet coloured flowers	grows for preference in semi-shade beside water	Paraguay, Concepción, Concepción: S. Chaco
Solanaceae	Solanum amygdalifolium Steud.	Solanum	amygdalifolium	Steud.		Rojas, T.		8563			K	0	2	1916	Feb 1916	Feb	Southern America	Southern South America	Paraguay	Cordillera		San Bernardino	ufer des Rio Salado		0	0	0	0					4-5 m		Paraguay, Cordillera, San Bernardino: ufer des Rio Salado
Solanaceae	Solanum amygdalifolium Steud.	Solanum	amygdalifolium	Steud.		Martius, C.F.P.		255			K, LE	0	0	1838	1838		Southern America	Brazil	Brazil				sin. loc.		0	0	0	0							Brazil: sin. loc.	Type of Solanum amygdalifolium Steud. (syntypes K, LE)
Solanaceae	Solanum amygdalifolium Steud.	Solanum	amygdalifolium	Steud.		Glaziou, A.F.M.		13087			K, LE	0	0	0			Southern America	Brazil	Brazil	Rio de Janeiro			environs de Rio de Janeiro		0	0	0	0							Brazil, Estado: Rio de Janeiro: environs de Rio de Janeiro
Solanaceae	Solanum amygdalifolium Steud.	Solanum	amygdalifolium	Steud.		Miers, J.		3885			K	0	0	0			Southern America	Brazil	Brazil	Rio de Janeiro			Eugenho Velho, Rio de Janeiro		0	0	0	0							Brazil, Estado: Rio de Janeiro: Eugenho Velho, Rio de Janeiro
Solanaceae	Solanum amygdalifolium Steud.	Solanum	amygdalifolium	Steud.		Sellow, F.		s.n.			K	0	0	0			Southern America	Brazil	Brazil				sin. loc.		0	0	0	0							Brazil: sin. loc.
Solanaceae	Solanum amygdalifolium Steud.	Solanum	amygdalifolium	Steud.		Tweedie, J.		s.n.			K	0	0	0			Southern America	Southern South America	Argentina			Río Grande			0	0	0	0							Argentina, Río Grande
Solanaceae	Solanum amygdalifolium Steud.	Solanum	amygdalifolium	Steud.		Tweedie, J.		s.n.			E, K	0	0	0			Southern America	Southern South America	Argentina				on the coast of the Uruguay, but is planted in Buenos Aires		0	0	0	0					this is one of the many flowers than soon loses its colour which are of a beautiful azure blue and flowers plentifully all the year		Argentina: on the coast of the Uruguay, but is planted in Buenos Aires
Solanaceae	Solanum amygdalifolium Steud.	Solanum	amygdalifolium	Steud.		Tweedie, J.		s.n.			E, K	0	0	1837	1837		Southern America	Southern South America	Argentina	Buenos Aires		Buenos Aires			0	0	0	0					flowering all the year, flowers a true blue	in hedges	Argentina, Buenos Aires, Buenos Aires
Solanaceae	Solanum amygdalifolium Steud.	Solanum	amygdalifolium	Steud.		Gibert, E.J.		8			K	0	0	1858	1858		Southern America	Southern South America	Argentina	Entre Ríos			Entre Rios		-32.5339	-59.1025	0	0							Argentina, Entre Ríos: Entre Rios
Solanaceae	Solanum amygdalifolium Steud.	Solanum	amygdalifolium	Steud.		Tweedie, J.		s.n.			K	0	0	0			Southern America	Southern South America	Argentina	Buenos Aires		Buenos Aires			0	0	0	0							Argentina, Buenos Aires, Buenos Aires
Solanaceae	Solanum amygdalifolium Steud.	Solanum	amygdalifolium	Steud.		Née, L.		s.n.			MA	0	0	0			Southern America	Southern South America	Argentina	Buenos Aires		Buenos Aires			0	0	0	0							Argentina, Buenos Aires, Buenos Aires
Solanaceae	Solanum amygdalifolium Steud.	Solanum	amygdalifolium	Steud.		Née, L.		s.n.			MA	0	0	0			Southern America	Southern South America	Argentina	Buenos Aires		Buenos Aires			0	0	0	0							Argentina, Buenos Aires, Buenos Aires
Solanaceae	Solanum amygdalifolium Steud.	Solanum	amygdalifolium	Steud.		Née, L.		s.n.			MA	0	0	0			Southern America	Southern South America	Argentina	Buenos Aires		Buenos Aires			0	0	0	0							Argentina, Buenos Aires, Buenos Aires
Solanaceae	Solanum amygdalifolium Steud.	Solanum	amygdalifolium	Steud.		Née, L.		s.n.			MA	0	0	0					?				"Bonaria"		0	0	0	0							?: "Bonaria"
Solanaceae	Solanum amygdalifolium Steud.	Solanum	amygdalifolium	Steud.		Peña-Chocarro, M.C.		2404		Egea, J. de	BM	3	2	2005	3 Feb 2005	Feb	Southern America	Southern South America	Paraguay	Presidente Hayes			Ruta Ñ. frente a la entrada a Vanguardia.		-24.2073	-58.622	0	0					Liana; flor morada.	Borde camino.	Paraguay, Presidente Hayes: Ruta Ñ. frente a la entrada a Vanguardia.
Solanaceae	Solanum amygdalifolium Steud.	Solanum	amygdalifolium	Steud.		Hassler, É.		11756			BM, E, G, GH, L	0	9	1913	Sep 1913	Sep	Southern America	Southern South America	Paraguay				Ypacaray, Cuervo Cui (Cordillera de Altos)		-25.2574	-57.2586	0	0					2-3 m; petalo azul celeste	orillas lago	Paraguay: Ypacaray, Cuervo Cui (Cordillera de Altos)
Solanaceae	Solanum amygdalifolium Steud.	Solanum	amygdalifolium	Steud.		Morong, T.		818			BM, GH, K, NY, US	0	0	1888	1888		Southern America	Southern South America	Paraguay				Central Paraguay.		0	0	0	0							Paraguay: Central Paraguay.
Solanaceae	Solanum amygdalifolium Steud.	Solanum	amygdalifolium	Steud.		Tweedie, J.		s.n.			BM	0	0	0			Southern America	Southern South America	Argentina				Buenos Ayres.		0	0	0	0						On the shore of the [unclear: "river[?]"]	Argentina: Buenos Ayres.
Solanaceae	Solanum amygdalifolium Steud.	Solanum	amygdalifolium	Steud.		Miers, J.		s.n.			BM	0	0	0					?				Buenos Ays.		0	0	0	0					Blue fl?		?: Buenos Ays.
Solanaceae	Solanum amygdalifolium Steud.	Solanum	amygdalifolium	Steud.		Lund, P.W.		s.n.			BM	28	10	1828	28 Oct 1828	Oct	Southern America	Brazil	Brazil	Rio de Janeiro			Itaipu, near Rio de Janeiro.		-22.9432	-43.0338	0	0							Brazil, Estado: Rio de Janeiro: Itaipu, near Rio de Janeiro.
Solanaceae	Solanum amygdalifolium Steud.	Solanum	amygdalifolium	Steud.		Miers, J.		s.n.			BM	0	0	0			Southern America	Brazil	Brazil				Rio de Janeiro.		0	0	0	0					Blue fl.		Brazil: Rio de Janeiro.
Solanaceae	Solanum amygdalifolium Steud.	Solanum	amygdalifolium	Steud.		Navarro, G.		294		Vargas, I.G. & Tapia, E.	MO	11	3	1991	11 Mar 1991	Mar	Southern America	Western South America	Bolivia	Santa Cruz	Cordillera	Bañados de Izozog	Cachari, ACARARENDA		0	0	340	0		340			trepadora, flor azul	bosque chaqueño, encharacado de bañado	Bolivia, Department: Santa Cruz, Province: Cordillera, Bañados de Izozog: Cachari, ACARARENDA
Solanaceae	Solanum amygdalifolium Steud.	Solanum	amygdalifolium	Steud.		Pedersen, T.M.		10075			A, CORD, L, MO, S	29	2	1972	29 Feb 1972	Feb	Southern America	Southern South America	Argentina	Corrientes	Concepción	Carambola			0	0	0	0					shrub or subshrub, feebly twining to about 2 m; flowers violet	outskirts of woodland and thickets on low, wet ground, soil mainly sandy	Argentina, Corrientes, Concepción, Carambola
Solanaceae	Solanum amygdalifolium Steud.	Solanum	amygdalifolium	Steud.		Irigoyen, J.		248			MO	12	10	1975	12 Oct 1975	Oct	Southern America	Southern South America	Argentina	Corrientes	Bella Vista	Paraje Rincón del Ambrosio			-28.242	-58.8088	0	0					apoyante; flores azules		Argentina, Corrientes, Bella Vista, Paraje Rincón del Ambrosio
Solanaceae	Solanum amygdalifolium Steud.	Solanum	amygdalifolium	Steud.	CUL?	Zöllner, O.		9612			MO	12	7	1977	12 Jul 1977	Jul	Southern America	Southern South America	Chile	Región I (Tarapacá)		Valley of Tarapacá			0	0	0	0					a climbing plant to 6 m high		Chile, Región I (Tarapacá), Valley of Tarapacá
Solanaceae	Solanum amygdalifolium Steud.	Solanum	amygdalifolium	Steud.		Krapovickas, A.		26741		Cristóbal, C.L.; Irigoyen, J. & Schinini, A.	G, MO	30	11	1974	30 Nov 1974	Nov	Southern America	Southern South America	Argentina	Corrientes	Esquina		costa del Río Corriente		0	0	0	0					flores moradas, erecta, 1 a 2 m de altura	costa del Río Corriente	Argentina, Corrientes, Esquina: costa del Río Corriente
Solanaceae	Solanum amygdalifolium Steud.	Solanum	amygdalifolium	Steud.		Herter, W.G.		190			BH, F, G, GH, MO, S, SI	0	4	1925	Apr 1925	Apr	Southern America	Southern South America	Uruguay	Montevideo		Atahualpa			-34.8588	-56.1884	25	50		25 - 50			flor violeta	ruderal, sicc., soli expos. arcill.	Uruguay, Montevideo, Atahualpa
Solanaceae	Solanum amygdalifolium Steud.	Solanum	amygdalifolium	Steud.		Krapovickas, A.		27773		et al.	G, MO	15	3	1975	15 Mar 1975	Mar	Southern America	Southern South America	Argentina	Corrientes	Esquina	Colonia Libertador	arroyo Barrancas		0	0	0	0					2 m de altura		Argentina, Corrientes, Esquina, Colonia Libertador: arroyo Barrancas
Solanaceae	Solanum amygdalifolium Steud.	Solanum	amygdalifolium	Steud.		Troncoso, N.		3127		Bacigalupo, N.	MO	30	1	1981	30 Jan 1981	Jan	Southern America	Southern South America	Argentina	Entre Ríos	La Paz	Isla Curuzú-Chalí			-30.5	-59.61	0	0							Argentina, Entre Ríos, La Paz, Isla Curuzú-Chalí
Solanaceae	Solanum amygdalifolium Steud.	Solanum	amygdalifolium	Steud.		Gandoger, M.		s.n.			MO	0	0	1901	1901		Southern America	Southern South America	Argentina	Buenos Aires		Buenos Aires			0	0	0	0							Argentina, Buenos Aires, Buenos Aires
Solanaceae	Solanum amygdalifolium Steud.	Solanum	amygdalifolium	Steud.		Liede, S.		3003		Conrad, J.	MO	9	1	1993	9 Jan 1993	Jan	Southern America	Southern South America	Argentina	Buenos Aires			Río de la Plata, Reserva Natural Costanera Sur		-34.6	-58.45	0	0					twiner; flrs lilac, stamens brown; fr green		Argentina, Buenos Aires: Río de la Plata, Reserva Natural Costanera Sur
Solanaceae	Solanum amygdalifolium Steud.	Solanum	amygdalifolium	Steud.		Krapovickas, A.		26860		Cristóbal, C.L.; Irigoyen, J. & Schinini, A.	G, MO	30	11	1974	30 Nov 1974	Nov	Southern America	Southern South America	Argentina	Corrientes	Esquina	Islas frente a Esquina			0	0	0	0					80 cm de altura; flores violaceas		Argentina, Corrientes, Esquina, Islas frente a Esquina
Solanaceae	Solanum amygdalifolium Steud.	Solanum	amygdalifolium	Steud.		Schulz, A.G.		7251			F, MO	24	3	1948	24 Mar 1948	Mar	Southern America	Southern South America	Argentina	Chaco		Colonia Benítez	orilla Río Tragadero		0	0	0	0					apoyante 2-3 m; flor azul	ribereña, orilla boscosa	Argentina, Chaco, Colonia Benítez: orilla Río Tragadero
Solanaceae	Solanum amygdalifolium Steud.	Solanum	amygdalifolium	Steud.		Pedersen, T.M.		13971			MO	2	6	1984	2 Jun 1984	Jun	Southern America	Southern South America	Argentina	Corrientes	Empedrado	Estancia La Yala			0	0	0	0					leaning, sometimes feebly twining shrub to about 2 m; flowers blue	little thicket on low ground, soil clay	Argentina, Corrientes, Empedrado, Estancia La Yala
Solanaceae	Solanum amygdalifolium Steud.	Solanum	amygdalifolium	Steud.		Conceicao, C.d.e.A.		1441			MO	2	7	1983	2 Jul 1983	Jul	Southern America	Brazil	Brazil	Mato Grosso do Sul			margens do Rio Miranda		0	0	0	0					vgetal escandente de flores azuis vistoso, muito frequente, nao foi encontrado no rio Paraguai	pantanal	Brazil, Estado: Mato Grosso do Sul: margens do Rio Miranda
Solanaceae	Solanum amygdalifolium Steud.	Solanum	amygdalifolium	Steud.		Seijo, J.G.		2541		Neffa, S.; Peichoto, C. & Sosa, M.	MO	28	11	2001	28 Nov 2001	Nov	Southern America	Southern South America	Uruguay	Tacuarembó			ruta 26 km 300, pasando el puente sobre el arroyo Yaguarí		-32.0353	-55.357	0	138					voluble; flores violetas, estambres amarillos		Uruguay, Tacuarembó: ruta 26 km 300, pasando el puente sobre el arroyo Yaguarí
Solanaceae	Solanum amygdalifolium Steud.	Solanum	amygdalifolium	Steud.		Billiet, F.		3063		Jadin, B.	MO	15	5	1984	15 May 1984	May	Southern America	Southern South America	Paraguay	Presidente Hayes		Carretera trans-Chaco, km 320			0	0	0	0					pl. herbacee +/- ligneuse a la base atteignant 50 cm de haut; tige verte; panicules terminales de fl. bleu ciel assez grandes; fruits 1.5 x 1.0 cm, noirs a maturite		Paraguay, Presidente Hayes, Carretera trans-Chaco, km 320
Solanaceae	Solanum amygdalifolium Steud.	Solanum	amygdalifolium	Steud.		Morong, T.		1531			MO	0	0	1888	1888		Southern America	Southern South America	Paraguay				Pilcomayo River		0	0	0	0							Paraguay: Pilcomayo River	Type of Solanum brittonianum Morong (isotype MO)
Solanaceae	Solanum amygdalifolium Steud.	Solanum	amygdalifolium	Steud.		Felippone, F.		3083			SI	0	0	0			Southern America	Southern South America	Uruguay				sin. loc.		0	0	0	0							Uruguay: sin. loc.
Solanaceae	Solanum amygdalifolium Steud.	Solanum	amygdalifolium	Steud.		Burkart, A.		s.n.			SI	13	4	1960	13 Apr 1960	Apr	Southern America	Southern South America	Argentina	Buenos Aires			Capital Federal, Parque Fac. Agr.		0	0	0	0					flor celeste		Argentina, Buenos Aires: Capital Federal, Parque Fac. Agr.
Solanaceae	Solanum amygdalifolium Steud.	Solanum	amygdalifolium	Steud.		Spegazzini, C.L.		s.n.			SI	0	12	1910	Dec 1910	Dec	Southern America	Southern South America	Argentina	Catamarca		Pomán			0	0	0	0							Argentina, Catamarca, Pomán
Solanaceae	Solanum amygdalifolium Steud.	Solanum	amygdalifolium	Steud.		Spegazzini, C.L.		s.n.			SI	13	1	1910	13 Jan 1910	Jan	Southern America	Southern South America	Argentina	La Rioja		Estación Cebollar			0	0	0	0							Argentina, La Rioja, Estación Cebollar
Solanaceae	Solanum amygdalifolium Steud.	Solanum	amygdalifolium	Steud.		Schroeter, C.		164			SI	20	11	1906	20 Nov 1906	Nov	Southern America	Southern South America	Argentina	Santa Fe			D.P.Malabrigo, F.C. [ferrocarril] a Reconquista, 13 m de Chico Malabrigo		0	0	0	0					raro		Argentina, Santa Fe: D.P.Malabrigo, F.C. [ferrocarril] a Reconquista, 13 m de Chico Malabrigo
Solanaceae	Solanum amygdalifolium Steud.	Solanum	amygdalifolium	Steud.		Rodríguez, ?		179	b		A, SI	0	0	0			Southern America	Southern South America	Argentina	Buenos Aires		Quilmes			-34.7223	-58.2526	0	0							Argentina, Buenos Aires, Quilmes
Solanaceae	Solanum amygdalifolium Steud.	Solanum	amygdalifolium	Steud.		Penseiro, J.		1510			SI	11	4	1984	11 Apr 1984	Apr	Southern America	Southern South America	Argentina	Santa Fe	Las Colonias		entre Esperanza y Santa Fé		-31.5586	-60.8399	0	0					fls. lilas; enrededera; C5; tecas amarillas; ft. aparen. verde		Argentina, Santa Fe, Las Colonias: entre Esperanza y Santa Fé
Solanaceae	Solanum amygdalifolium Steud.	Solanum	amygdalifolium	Steud.		Pastore, A.		326			SI	0	4	1935	Apr 1935	Apr	Southern America	Southern South America	Argentina	Buenos Aires		Isla Martín García			-33.4667	-59.95	0	0							Argentina, Buenos Aires, Isla Martín García
Solanaceae	Solanum amygdalifolium Steud.	Solanum	amygdalifolium	Steud.		Jörgensen, P.		2827			SI	0	0	1918	1918		Southern America	Southern South America	Argentina	Chaco		La Fidelidad			0	0	0	0					abundante en esteros; arbusto de 1 a 2 m; flores azules;	esteros	Argentina, Chaco, La Fidelidad
Solanaceae	Solanum amygdalifolium Steud.	Solanum	amygdalifolium	Steud.		Kiesling, R.		6455		Maglioli, S.	SI	16	1	1987	16 Jan 1987	Jan	Southern America	Southern South America	Argentina	San Juan	Rawson	Médano de Oro			-31.6	-68.4433	650	0		650			trepadora 1.5 m alt; flor celeste-lila		Argentina, San Juan, Rawson, Médano de Oro
Solanaceae	Solanum amygdalifolium Steud.	Solanum	amygdalifolium	Steud.		Venturi, S.		272			SI, US	11	2	1919	11 Feb 1919	Feb	Southern America	Southern South America	Argentina	Tucumán		Villa Luján			-26.8074	-65.2511	0	0					amor porteño - Don Diego; semi-trepadora	en los cercos y terrenos incultos	Argentina, Tucumán, Villa Luján
Solanaceae	Solanum amygdalifolium Steud.	Solanum	amygdalifolium	Steud.		Ekman, E.L.		816			G, S, US	16	11	1907	16 Nov 1907	Nov	Southern America	Southern South America	Argentina	Misiones		Posadas	in ripa limosa fluminis Alto Paraná		-27.3573	-55.9005	0	0							Argentina, Misiones, Posadas: in ripa limosa fluminis Alto Paraná
Solanaceae	Solanum amygdalifolium Steud.	Solanum	amygdalifolium	Steud.		Rojas, ?		1624			S	0	2	1915	Feb 1915	Feb	Southern America	Southern South America	Paraguay	Cordillera		San Bernardino			0	0	0	0					4-5 m; fls. sky-blue		Paraguay, Cordillera, San Bernardino
Solanaceae	Solanum amygdalifolium Steud.	Solanum	amygdalifolium	Steud.		Ekman, E.L.		40			S	12	3	1902	12 Mar 1902	Mar	Southern America	Southern South America	Argentina	Buenos Aires		Barrancas al Sud			0	0	0	0							Argentina, Buenos Aires, Barrancas al Sud
Solanaceae	Solanum amygdalifolium Steud.	Solanum	amygdalifolium	Steud.		Widgren, J.F.		s.n.			S	0	0	1844	1844		Southern America	Brazil	Brazil	Rio de Janeiro		Rio de Janeiro			0	0	0	0							Brazil, Estado: Rio de Janeiro, Rio de Janeiro
Solanaceae	Solanum amygdalifolium Steud.	Solanum	amygdalifolium	Steud.		Widgren, J.F.		877			S	0	0	0			Southern America	Brazil	Brazil				sin. loc.		0	0	0	0							Brazil: sin. loc.
Solanaceae	Solanum amygdalifolium Steud.	Solanum	amygdalifolium	Steud.		Malme, G.A.		918			S	6	9	1892	6 Sep 1892	Sep	Southern America	Southern South America	Paraguay				Territorio Gran Chaco ad Pilcomayo		0	0	0	0					frutex (suffr?) volubilis	inter frutices graminaque alta ripa fluviis	Paraguay: Territorio Gran Chaco ad Pilcomayo
Solanaceae	Solanum amygdalifolium Steud.	Solanum	amygdalifolium	Steud.		Fries, R.E.		1617			S	17	4	1902	17 Apr 1902	Apr	Southern America	Southern South America	Paraguay			Fortín Creveux			0	0	0	0					herba 0.5 m alta; corolla coeruleo-violacea	in ripa limosa fluminis Pilcomayo	Paraguay, Fortín Creveux
Solanaceae	Solanum amygdalifolium Steud.	Solanum	amygdalifolium	Steud.		Novara, L.J.		9873		Bruno, S.	CORD, G, S	12	5	1990	12 May 1990	May	Southern America	Southern South America	Argentina	Salta	General Güemes	Ojo de Agua	ruta 10, 6-9 km al NE de Gral. Guemes		0	0	650	700		650 - 700			hierba 1.5 m alt; flores azules	suelos arcillosos salinos inundables, bajos, pesados	Argentina, Salta, General Güemes, Ojo de Agua: ruta 10, 6-9 km al NE de Gral. Guemes
Solanaceae	Solanum amygdalifolium Steud.	Solanum	amygdalifolium	Steud.	CUL	Beffon, P.		s.n.			SI	15	12	1941	15 Dec 1941	Dec	Southern America	Southern South America	Argentina	Buenos Aires	La Plata	Berisso			0	0	0	0						cultivado en los cercos	Argentina, Buenos Aires, La Plata, Berisso
Solanaceae	Solanum amygdalifolium Steud.	Solanum	amygdalifolium	Steud.		Felippone, F.		5862			SI	0	0	0			Southern America	Southern South America	Uruguay				sin. loc.		0	0	0	0							Uruguay: sin. loc.
Solanaceae	Solanum amygdalifolium Steud.	Solanum	amygdalifolium	Steud.		Hassler, É.		1624			G, SI	0	2	1916	Feb 1916	Feb	Southern America	Southern South America	Paraguay				orillas Río Salado		0	0	0	0					frutex semi-volubilis 4-6 m; fl. celeste-azulado		Paraguay: orillas Río Salado
Solanaceae	Solanum amygdalifolium Steud.	Solanum	amygdalifolium	Steud.		Novara, L.J.		9053			CORD, G, S	25	10	1989	25 Oct 1989	Oct	Southern America	Southern South America	Argentina	Salta	Capital	Ciudad de Salta	vias del FFCC entre la estación y calle Olavarria		-24.7764	-65.4073	1190	0		1190			subfrutice 1.5-2 m; flores celestes; muy frequente en banquinas	ambiente antropicamente modificado	Argentina, Salta, Capital, Ciudad de Salta: vias del FFCC entre la estación y calle Olavarria
Solanaceae	Solanum amygdalifolium Steud.	Solanum	amygdalifolium	Steud.		Martínez, A.		s.n.		Gómez Cadaret, R. & Bacigalupo, B.	SI	30	9	1971	30 Sep 1971	Sep	Southern America	Southern South America	Argentina	Chaco	1 de Mayo	Colonia Benítez			0	0	0	0							Argentina, Chaco, 1 de Mayo, Colonia Benítez
Solanaceae	Solanum amygdalifolium Steud.	Solanum	amygdalifolium	Steud.		Bacle, C.H.		55			F	0	0	0			Southern America	Southern South America	Argentina	Buenos Aires		Buenos Aires			0	0	0	0							Argentina, Buenos Aires, Buenos Aires
Solanaceae	Solanum amygdalifolium Steud.	Solanum	amygdalifolium	Steud.		Fruchard		s.n.			F	0	0	0			Southern America	Southern South America	Uruguay	Montevideo		Montevideo			0	0	0	0							Uruguay, Montevideo, Montevideo
Solanaceae	Solanum amygdalifolium Steud.	Solanum	amygdalifolium	Steud.		Rambo, B.		40159			B, F	24	1	1949	24 Jan 1949	Jan	Southern America	Brazil	Brazil	Rio Grande do Sul		Guaíba			-30.1085	-51.3235	0	0							Brazil, Estado: Rio Grande do Sul, Guaíba
Solanaceae	Solanum amygdalifolium Steud.	Solanum	amygdalifolium	Steud.		Cabrera, A.L.		3966			F	0	12	1936	Dec 1936	Dec	Southern America	Southern South America	Argentina	Entre Ríos		Gualeguaychú	alrededores		-33.009	-58.5182	0	0					enrededera, flores azules		Argentina, Entre Ríos, Gualeguaychú: alrededores
Solanaceae	Solanum amygdalifolium Steud.	Solanum	amygdalifolium	Steud.		Boffa, P.		132			F	0	2	1945	Feb 1945	Feb	Southern America	Southern South America	Argentina	Buenos Aires	La Plata	Berisso			-34.8878	-57.8564	0	0					flor azul		Argentina, Buenos Aires, La Plata, Berisso
Solanaceae	Solanum amygdalifolium Steud.	Solanum	amygdalifolium	Steud.		Job, M.M.		948			F	0	1	1936	Jan 1936	Jan	Southern America	Southern South America	Argentina	Santa Fe		Isla Mascota	La Reconquista, Río Paraná		-29.1402	-59.6394	0	0					flora azul		Argentina, Santa Fe, Isla Mascota: La Reconquista, Río Paraná
Solanaceae	Solanum amygdalifolium Steud.	Solanum	amygdalifolium	Steud.		Job, M.M.		734			F, GH	0	1	1936	Jan 1936	Jan	Southern America	Southern South America	Argentina	Santa Fe			Canal Viejo de Santa Fé a Colastiné		-31.6392	-60.6178	0	0					flora azul liliacea		Argentina, Santa Fe: Canal Viejo de Santa Fé a Colastiné
Solanaceae	Solanum amygdalifolium Steud.	Solanum	amygdalifolium	Steud.		Meyer, T.		3654			F, GH	0	2	1941	Feb 1941	Feb	Southern America	Southern South America	Argentina	Salta	Rosario de Lerma	Campo Quijano			-24.9061	-65.6379	1200	0		1200			flor morada		Argentina, Salta, Rosario de Lerma, Campo Quijano
Solanaceae	Solanum amygdalifolium Steud.	Solanum	amygdalifolium	Steud.		Soares, Z.		175			F	22	11	1979	22 Nov 1979	Nov	Southern America	Brazil	Brazil	Rio Grande do Sul		Morro do Côco	Viamao		-30.0863	-51.0209	0	0					arbusto com cerca de 3 m; flor azulada e fruto preto quando maduro; pouco numeroso	em beira de estrada nao mexida, no vale, solo granito	Brazil, Estado: Rio Grande do Sul, Morro do Côco: Viamao
Solanaceae	Solanum amygdalifolium Steud.	Solanum	amygdalifolium	Steud.	CUL	Arakaki, M.		69			USM	19	8	1995	19 Aug 1995	Aug	Southern America	Western South America	Peru	Moquegua	Ilo	Chiribaya	Algarrobal, valle del Río Ilo		-4.71667	-80.9333	70	0		70			hierba; flores lilas; escasa	campos de cultivo, suelo arenoso pedregoso, inundado en algunas zonas	Peru, Moquegua, Ilo, Chiribaya: Algarrobal, valle del Río Ilo
Solanaceae	Solanum amygdalifolium Steud.	Solanum	amygdalifolium	Steud.		Villafaño, N.		828			B	28	2	1947	28 Feb 1947	Feb	Southern America	Southern South America	Argentina	Mendoza	Guaymallén	El Borbollón			0	0	0	0					flor morada		Argentina, Mendoza, Guaymallén, El Borbollón
Solanaceae	Solanum amygdalifolium Steud.	Solanum	amygdalifolium	Steud.		Baliguo, B.		944			B	7	12	1946	7 Dec 1946	Dec	Southern America	Southern South America	Argentina	Córdoba	San Justo	San Francisco			-31.4209	-62.0834	0	0							Argentina, Córdoba, San Justo, San Francisco
Solanaceae	Solanum amygdalifolium Steud.	Solanum	amygdalifolium	Steud.		Luna, F.E.		551			B	19	12	1947	19 Dec 1947	Dec	Southern America	Southern South America	Argentina	Salta	Anta	Puerto Verde			0	0	0	0					flor morada		Argentina, Salta, Anta, Puerto Verde
Solanaceae	Solanum amygdalifolium Steud.	Solanum	amygdalifolium	Steud.		Morel, I.		6155			B	8	10	1948	8 Oct 1948	Oct	Southern America	Southern South America	Argentina	Formosa	Pilcomayo	Paraíso			-25.1922	-57.9542	0	0							Argentina, Formosa, Pilcomayo, Paraíso
Solanaceae	Solanum amygdalifolium Steud.	Solanum	amygdalifolium	Steud.		Lorentz, P.G.		81		Hieronymus, G.	GOET	0	4	1875	Apr 1875	Apr	Southern America	Southern South America	Uruguay			Concepción del Uruguay	[or could be Rio Uruguay in Argentina]		0	0	0	0							Uruguay, Concepción del Uruguay: [or could be Rio Uruguay in Argentina]
Solanaceae	Solanum amygdalifolium Steud.	Solanum	amygdalifolium	Steud.		Macrae, J.		s.n.			GOET	0	0	0			Southern America	Brazil	Brazil	Rio de Janeiro		Rio de Janeiro			0	0	0	0							Brazil, Estado: Rio de Janeiro, Rio de Janeiro
Solanaceae	Solanum amygdalifolium Steud.	Solanum	amygdalifolium	Steud.	CUL	Wood, J.R.I.		16448			K	17	7	2000	17 Jul 2000	Jul	Southern America	Western South America	Bolivia	Santa Cruz	Florida		Samaipata village. Alt. 1700 m.		-18.174	-63.8718	0	0					Gregarious dark green perennial with erect/ascending stems to 2.5 m forming a dense colony. Corolla violet. Anthers yellow.	Rolling hills now mostly covered with housing but with rough grazing, scrub and waste ground. One large colony in a swampy hollow below rough scrubby pasture.	Bolivia, Department: Santa Cruz, Province: Florida: Samaipata village. Alt. 1700 m.
Solanaceae	Solanum amygdalifolium Steud.	Solanum	amygdalifolium	Steud.		Sellow, F.		s.n.			LE	0	0	0			Southern America	Brazil	Brazil				sin. loc.		0	0	0	0							Brazil: sin. loc.
Solanaceae	Solanum amygdalifolium Steud.	Solanum	amygdalifolium	Steud.		Gandoger, M.		s.n.			LE	0	0	1899	1899		Southern America	Southern South America	Argentina	Buenos Aires		Buenos Aires			0	0	0	0							Argentina, Buenos Aires, Buenos Aires
Solanaceae	Solanum amygdalifolium Steud.	Solanum	amygdalifolium	Steud.		Commerson, P.		s.n.			G	0	0	0			Southern America	Southern South America	Argentina	Buenos Aires		Buenos Aires	Buenos Aires-Montevideo		0	0	0	0							Argentina, Buenos Aires, Buenos Aires: Buenos Aires-Montevideo	Type of Solanum angustifolium Lam. [1] (isotypes G, G)
Solanaceae	Solanum amygdalifolium Steud.	Solanum	amygdalifolium	Steud.		Bacle, C.H.		55			G-DC	0	0	1831	1831		Southern America	Southern South America	Argentina	Buenos Aires		Buenos Aires			0	0	0	0							Argentina, Buenos Aires, Buenos Aires
Solanaceae	Solanum amygdalifolium Steud.	Solanum	amygdalifolium	Steud.		Hahn, W.		1474			BH, G	20	6	1983	20 Jun 1983	Jun	Southern America	Southern South America	Paraguay	Alto Paraguay		Madrejón			-20.6667	-59.8333	0	0					scandent shrub hanging over water; petals lavender-blue; fruits purple at maturity	thorn forest	Paraguay, Alto Paraguay, Madrejón
Solanaceae	Solanum amygdalifolium Steud.	Solanum	amygdalifolium	Steud.		Brunner, D.R.		1218			G	17	7	1985	17 Jul 1985	Jul	Southern America	Southern South America	Paraguay	Alto Paraguay-Boquerón		Parque Nacional Defensores de Chaco	alrededores del Madrejon		-20.6667	-59.8333	0	0					hierba volubile acuática de hasta 1 m; hojas muy dentadas; flores lilas claras	bosque seco y espinoso de hasta 15 m de drenaje, relieve plano; agua permanente en tajamares	Paraguay, Alto Paraguay-Boquerón, Parque Nacional Defensores de Chaco: alrededores del Madrejon
Solanaceae	Solanum amygdalifolium Steud.	Solanum	amygdalifolium	Steud.		Hahn, W.		673			BH, G	9	9	1982	9 Sep 1982	Sep	Southern America	Southern South America	Paraguay	Presidente Hayes		Estancia La Golondrina	Villa Hayes		-24.9167	-57.6667	0	0					liana covering <em>Randia </em>and other small shrubs; almost leafless except for a few new shoots; flowers pale lilac turning purple; fruits green turning dark purple	in wet low-lying areas with cattle disturbance	Paraguay, Presidente Hayes, Estancia La Golondrina: Villa Hayes
Solanaceae	Solanum amygdalifolium Steud.	Solanum	amygdalifolium	Steud.		Mereles, F.		1311			G	0	8	1988	Aug 1988	Aug	Southern America	Southern South America	Paraguay	Concepción		Río Napegue			0	0	0	0					hierba palustre; flores violaceas	en el agua	Paraguay, Concepción, Río Napegue
Solanaceae	Solanum amygdalifolium Steud.	Solanum	amygdalifolium	Steud.		Chodat, R.H.		38			G	0	0	0			Southern America	Southern South America	Paraguay	Concepción			près du fleuve		0	0	0	0							Paraguay, Concepción: près du fleuve
Solanaceae	Solanum amygdalifolium Steud.	Solanum	amygdalifolium	Steud.		Chodat, R.H.		39			G	0	0	1914	1914		Southern America	Southern South America	Paraguay	Itapúa		Trinidad			-27.1237	-55.7047	0	0					volubilis, scandens in arbustra; corolla coerulea	Ipomoea fistulosa, Mimosa aspera	Paraguay, Itapúa, Trinidad
Solanaceae	Solanum amygdalifolium Steud.	Solanum	amygdalifolium	Steud.		Hassler, É.		1793			G	0	8	1901	Aug 1901	Aug	Southern America	Southern South America	Paraguay	Concepción		Río Paraguay			0	0	0	0					sufrutice 4-8 m; petala coerulea	ad ripam fluminis	Paraguay, Concepción, Río Paraguay
Solanaceae	Solanum amygdalifolium Steud.	Solanum	amygdalifolium	Steud.		Anonymous		76			G	0	0	0			Southern America	Southern South America	Paraguay	Misiones		Llanuras de Santa Ana			-27.3413	-55.5756	0	0							Paraguay, Misiones, Llanuras de Santa Ana
Solanaceae	Solanum amygdalifolium Steud.	Solanum	amygdalifolium	Steud.		Mereles, F.		1193			G	0	6	1988	Jun 1988	Jun	Southern America	Southern South America	Paraguay	Central		Asunción	Bahia		-25.2687	-57.6237	0	0					hierba palustre; flores violaceas		Paraguay, Central, Asunción: Bahia
Solanaceae	Solanum amygdalifolium Steud.	Solanum	amygdalifolium	Steud.		Zardini, E.M.		21657		Velásquez, C.	G	23	6	1990	23 Jun 1990	Jun	Southern America	Southern South America	Paraguay	Paraguarí		Estero de Ypoá	northern part, 10 km above Nueva Italia on Arroyo Cañabe		-23.6167	-57.4	0	0							Paraguay, Paraguarí, Estero de Ypoá: northern part, 10 km above Nueva Italia on Arroyo Cañabe
Solanaceae	Solanum amygdalifolium Steud.	Solanum	amygdalifolium	Steud.		Zardini, E.M.		2672			G	27	5	1987	27 May 1987	May	Southern America	Southern South America	Paraguay	Central		Limpio	Rincón El Peñon		-25.1712	-57.4898	0	0					herb; flowers blue		Paraguay, Central, Limpio: Rincón El Peñon
Solanaceae	Solanum amygdalifolium Steud.	Solanum	amygdalifolium	Steud.		Zardini, E.M.		22295		Velásquez, C.	G	21	7	1990	21 Jul 1990	Jul	Southern America	Southern South America	Paraguay	Cordillera			confluence of Ríos Paraguay and Salado		-25.15	-57.5	0	0						inundated savanna	Paraguay, Cordillera: confluence of Ríos Paraguay and Salado
Solanaceae	Solanum amygdalifolium Steud.	Solanum	amygdalifolium	Steud.		Zardini, E.M.		20317		Velásquez, C.	G	19	5	1990	19 May 1990	May	Southern America	Southern South America	Paraguay	Cordillera			western side of Río Piribebuy basin, 27 km W of Arroyos y Esteros		-25.1333	-57.3	0	0					vine; flower blue	gallery forest	Paraguay, Cordillera: western side of Río Piribebuy basin, 27 km W of Arroyos y Esteros
Solanaceae	Solanum amygdalifolium Steud.	Solanum	amygdalifolium	Steud.		Zardini, E.M.		36385		Guerrero, L.	G	22	6	1993	22 Jun 1993	Jun	Southern America	Southern South America	Paraguay	Central		Estero de Ypoá	Puerto Guyrati on Río Paraguay		-25.6	-57.6	0	0					leaning shrub, 2 m; flower blue	gallery forest on clay soil	Paraguay, Central, Estero de Ypoá: Puerto Guyrati on Río Paraguay
Solanaceae	Solanum amygdalifolium Steud.	Solanum	amygdalifolium	Steud.		Mereles, F.		7990		González Parini, F.	G	20	7	2000	20 Jul 2000	Jul	Southern America	Southern South America	Paraguay	Misiones		Villa Florida	Río Tebicuary, en banco de arena frente a la cuidad		-26.4019	-57.1251	0	0					hierba palustre; flores violaceas	en bajos inundables	Paraguay, Misiones, Villa Florida: Río Tebicuary, en banco de arena frente a la cuidad
Solanaceae	Solanum amygdalifolium Steud.	Solanum	amygdalifolium	Steud.		Schinini, A.		4030			G	0	7	1971	Jul 1971	Jul	Southern America	Southern South America	Paraguay	Central		Río Salado	cruce en el camino Linguio-Embocada		0	0	0	0					apoyante 3-4 m; flor violacea azulada	entre arbustos	Paraguay, Central, Río Salado: cruce en el camino Linguio-Embocada
Solanaceae	Solanum amygdalifolium Steud.	Solanum	amygdalifolium	Steud.		Balansa, B.		2012			G	0	6	1874	Jun 1874	Jun	Southern America	Southern South America	Paraguay	Central		Asunción			-25.276	-57.6344	0	0						dans les buisson bordant le Rio	Paraguay, Central, Asunción
Solanaceae	Solanum amygdalifolium Steud.	Solanum	amygdalifolium	Steud.		Reineck, E.M.		379		Czermack	G	0	3	1899	Mar 1899	Mar	Southern America	Brazil	Brazil	Rio Grande do Sul		Porto Alegre	Rio Guahyba		-30.0233	-51.2239	0	0							Brazil, Estado: Rio Grande do Sul, Porto Alegre: Rio Guahyba
Solanaceae	Solanum amygdalifolium Steud.	Solanum	amygdalifolium	Steud.		Bacle, C.H.		55			G	0	0	0			Southern America	Southern South America	Argentina	Buenos Aires		Buenos Aires			-34.605	-58.3706	0	0							Argentina, Buenos Aires, Buenos Aires
Solanaceae	Solanum amygdalifolium Steud.	Solanum	amygdalifolium	Steud.		Dubugnon, N.		213			G	0	2	1957	Feb 1957	Feb	Southern America	Southern South America	Uruguay	Colonia		Colonia Valdense	prop. Gallant		0	0	0	0					arbuste		Uruguay, Colonia, Colonia Valdense: prop. Gallant
Solanaceae	Solanum amygdalifolium Steud.	Solanum	amygdalifolium	Steud.		Charpin, A.	A	20253		Eskuche, E.	G	8	11	1986	8 Nov 1986	Nov	Southern America	Southern South America	Argentina	Formosa	Pirané	Palo Santo	NE de Palo Santo, entre Palo Santo et le Riacho Pilagá		-25.5403	-59.1863	85	90		85 - 90					Argentina, Formosa, Pirané, Palo Santo: NE de Palo Santo, entre Palo Santo et le Riacho Pilagá
Solanaceae	Solanum amygdalifolium Steud.	Solanum	amygdalifolium	Steud.		Pedersen, T.M.		13917			G	2	6	1984	2 Jun 1984	Jun	Southern America	Southern South America	Argentina	Corrientes	Empedrado	Estancia La Yela			0	0	0	0					leaning, sometimes feebly twining, shrub to ca. 2 m; flowers blue	little thicket on low ground, clay	Argentina, Corrientes, Empedrado, Estancia La Yela
Solanaceae	Solanum amygdalifolium Steud.	Solanum	amygdalifolium	Steud.		Pedersen, T.M.		1231			G, US	12	10	1950	12 Oct 1950	Oct	Southern America	Southern South America	Argentina	Formosa	Laishí	Herradura			-26.4855	-58.6525	0	0							Argentina, Formosa, Laishí, Herradura
Solanaceae	Solanum amygdalifolium Steud.	Solanum	amygdalifolium	Steud.		Courbon, A.		s.n.			G	0	0	0			Southern America	Southern South America	Uruguay	Montevideo		Montevideo			0	0	0	0							Uruguay, Montevideo, Montevideo
Solanaceae	Solanum amygdalifolium Steud.	Solanum	amygdalifolium	Steud.		Pedersen, T.M.		3716			G, GH, US	28	1	1956	28 Jan 1956	Jan	Southern America	Southern South America	Argentina	Corrientes	Bella Vista	Bella Vista	nameless island in Río Paraná, some 2 km above Bella Vista		-28.4749	-59.0529	0	0					twining; flowers blue; forms dense extensive thickets	low, wet, often flooded ground	Argentina, Corrientes, Bella Vista, Bella Vista: nameless island in Río Paraná, some 2 km above Bella Vista
Solanaceae	Solanum amygdalifolium Steud.	Solanum	amygdalifolium	Steud.		Egea, J. de		376		Centrón, S.	BM	29	3	2004	29 Mar 2004	Mar	Southern America	Southern South America	Paraguay	Presidente Hayes		Estancia Vanguardia			-24.2855	-58.6567	0	0					Planta apoyante, flores color lavanda.	Campo bajo inundado, suelo limoso.	Paraguay, Presidente Hayes, Estancia Vanguardia
Solanaceae	Solanum amygdalifolium Steud.	Solanum	amygdalifolium	Steud.		Egea, J. de		886		Peña-Chocarro, M.C. & Elsam, R.	BM	17	2	2006	17 Feb 2006	Feb	Southern America	Southern South America	Paraguay	Boquerón		Estancia Toro Mocho			-23.5262	-60.542	0	0					Enredadera, flores lilas, frutos oscuros.	Humedal.	Paraguay, Boquerón, Estancia Toro Mocho
Solanaceae	Solanum amygdalifolium Steud.	Solanum	amygdalifolium	Steud.		Peña-Chocarro, M.C.		1940		Egea, J. de	BM	25	10	2004	25 Oct 2004	Oct	Southern America	Southern South America	Paraguay	Presidente Hayes		Estancia Santa Asunción			-23.8903	-58.5848	0	0					Liana, flor morada.	Ribera.	Paraguay, Presidente Hayes, Estancia Santa Asunción
Solanaceae	Solanum amygdalifolium Steud.	Solanum	amygdalifolium	Steud.		Solís Neffa, V.		59		Lavia, G.I. & Seijo, J.G.	GH	5	4	1994	5 Apr 1994	Apr	Southern America	Southern South America	Argentina	Entre Ríos	Concepción del Uruguay	Banco Pelay	en camino a Banco Pelay		0	0	0	0					tallos volubles; flores lilas, anteras amarillas; botones florales con corola blanca	borde de camino, suelo inundable	Argentina, Entre Ríos, Concepción del Uruguay, Banco Pelay: en camino a Banco Pelay
Solanaceae	Solanum amygdalifolium Steud.	Solanum	amygdalifolium	Steud.		Debeaux, G.		70			F, GH, US	10	4	1900	10 Apr 1900	Apr	Southern America	Southern South America	Argentina	Buenos Aires		Buenos Aires			0	0	0	0							Argentina, Buenos Aires, Buenos Aires
Solanaceae	Solanum amygdalifolium Steud.	Solanum	amygdalifolium	Steud.		Ibarrola, T.S.		887			GH	28	9	1944	28 Sep 1944	Sep	Southern America	Southern South America	Argentina	Corrientes			ribera de Río Paraná [label hard to read Dept. Itatu Pueblo cerca]		0	0	0	0					raices gemmiferas formando malezas; 0.6-1.5 m; flor azul		Argentina, Corrientes: ribera de Río Paraná [label hard to read Dept. Itatu Pueblo cerca]
Solanaceae	Solanum amygdalifolium Steud.	Solanum	amygdalifolium	Steud.		Eyerdam, W.J.		22940		Beetle, A.A.	GH	11	10	1938	11 Oct 1938	Oct	Southern America	Southern South America	Argentina	Formosa		Los Matacos	15 km east		-25.4914	-59.2849	600	0		600			perennial herb to 1 m; fl. petals purple, anthers 5, yellow; pistil single	dry sandy loam, full sun	Argentina, Formosa, Los Matacos: 15 km east
Solanaceae	Solanum amygdalifolium Steud.	Solanum	amygdalifolium	Steud.		Tweedie, J.		358			GH	0	0	0			Southern America	Southern South America	Uruguay				woods of Uruguay		0	0	0	0							Uruguay: woods of Uruguay
Solanaceae	Solanum amygdalifolium Steud.	Solanum	amygdalifolium	Steud.		Jörgensen, P.		4657			GH	0	3	1933	Mar 1933	Mar	Southern America	Southern South America	Paraguay	Guairá		Yataití	river Tebacuary		0	0	0	0					2-5 m suffrutice volubilis; petals coerulae	on the border of woods	Paraguay, Guairá, Yataití: river Tebacuary
Solanaceae	Solanum amygdalifolium Steud.	Solanum	amygdalifolium	Steud.		Gebhard, H.		63			MO	11	12	1948	11 Dec 1948	Dec	Southern America	Southern South America	Argentina	Santa Fe			Islas próximas a Reconquista: Isla La Invernada; a orilla del Río Paraná Miní		-31.8667	-60.81	0	0					Flor azul (tallo principal muy prolongado)		Argentina, Santa Fe: Islas próximas a Reconquista: Isla La Invernada; a orilla del Río Paraná Miní
Solanaceae	Solanum amygdalifolium Steud.	Solanum	amygdalifolium	Steud.		Riedel, L.		407			US	0	5	1832	May 1832	May	Southern America	Brazil	Brazil	Rio de Janeiro		Rio de Janeiro			0	0	0	0					frutex volubilis, foliis lanceoalto-linarib., glaberrimus; florib. terminalibus coeruleis	an cultum	Brazil, Estado: Rio de Janeiro, Rio de Janeiro
Solanaceae	Solanum amygdalifolium Steud.	Solanum	amygdalifolium	Steud.		Palmer, E.		s.n.			US	0	0	1853	1853		Southern America	Southern South America	Paraguay			Río Paraná			0	0	0	0							Paraguay, Río Paraná
Solanaceae	Solanum amygdalifolium Steud.	Solanum	amygdalifolium	Steud.		Palmer, E.		s.n.			US	0	0	1853	1853		Southern America	Southern South America	Paraguay			Río Bermejo	"Varmejo"		0	0	0	0							Paraguay, Río Bermejo: "Varmejo"
Solanaceae	Solanum amygdalifolium Steud.	Solanum	amygdalifolium	Steud.		Miers, J.		1429			US	0	0	0			Southern America	Southern South America	Argentina	Buenos Aires		Buenos Aires			0	0	0	0							Argentina, Buenos Aires, Buenos Aires
Solanaceae	Solanum amygdalifolium Steud.	Solanum	amygdalifolium	Steud.		Molfino, J.F.		25707			US	0	2	1918	Feb 1918	Feb	Southern America	Southern South America	Argentina	Buenos Aires		Avellaneda			-34.6566	-58.3669	0	0			duraznillo blanco	Spanish			Argentina, Buenos Aires, Avellaneda
Solanaceae	Solanum amygdalifolium Steud.	Solanum	amygdalifolium	Steud.		Barboza, G.E.		1566		Filippa, E.M.; Chiarini, F. & Marini, E.	CORD	20	0	2005	2005		Southern America	Southern South America	Argentina	Entre Ríos	Uruguay	Concepción del Uruguay	alrededores del Banco Pelay		0	0	0	0					corola lila		Argentina, Entre Ríos, Uruguay, Concepción del Uruguay: alrededores del Banco Pelay
Solanaceae	Solanum amygdalifolium Steud.	Solanum	amygdalifolium	Steud.		Castellanos, A.		17776			CORD	15	2	1947	15 Feb 1947	Feb	Southern America	Southern South America	Uruguay	Tacuarembó		Rincón de la Laguna			0	0	0	0							Uruguay, Tacuarembó, Rincón de la Laguna
Solanaceae	Solanum amygdalifolium Steud.	Solanum	amygdalifolium	Steud.		Hunziker, A.T.		25443			CORD	6	7	1991	6 Jul 1991	Jul	Southern America	Southern South America	Argentina	Santiago del Estero	Quebracho	Paso de la Cina	a orillas de Río Dulce, a unos pocos km al norte de Limache		0	0	0	0					abundante sobre arbustos riberenos; corola azul; no hay frutos		Argentina, Santiago del Estero, Quebracho, Paso de la Cina: a orillas de Río Dulce, a unos pocos km al norte de Limache
Solanaceae	Solanum amygdalifolium Steud.	Solanum	amygdalifolium	Steud.		Hunziker, A.T.		17773		Cocucci, A.	CORD	17	7	1964	17 Jul 1964	Jul	Southern America	Southern South America	Argentina	Santiago del Estero	Rivadavia		Ruta Nac. 34		0	0	100	0		100				selva	Argentina, Santiago del Estero, Rivadavia: Ruta Nac. 34
Solanaceae	Solanum amygdalifolium Steud.	Solanum	amygdalifolium	Steud.		Luna, F.S.		1354			CORD	12	9	1948	12 Sep 1948	Sep	Southern America	Southern South America	Argentina	Santiago del Estero	Robles	Colonia Jaímez			0	0	0	0							Argentina, Santiago del Estero, Robles, Colonia Jaímez
Solanaceae	Solanum amygdalifolium Steud.	Solanum	amygdalifolium	Steud.		Prado, D.		625			CORD	4	4	1984	4 Apr 1984	Apr	Southern America	Southern South America	Argentina	Santa Fe	San Cristóbal	Arroyo Las Conchas	Ruta 13		0	0	0	0					flores lilas; cuneta con H2O (servido)		Argentina, Santa Fe, San Cristóbal, Arroyo Las Conchas: Ruta 13
Solanaceae	Solanum amygdalifolium Steud.	Solanum	amygdalifolium	Steud.		Panigatti, A.		483			CORD	29	1	1964	29 Jan 1964	Jan	Southern America	Southern South America	Argentina	Santa Fe	General Obligado	Villa Ocampo	(Isla)		0	0	0	0							Argentina, Santa Fe, General Obligado, Villa Ocampo: (Isla)
Solanaceae	Solanum amygdalifolium Steud.	Solanum	amygdalifolium	Steud.		Hunziker, A.T.		10372			CORD	10	11	1954	10 Nov 1954	Nov	Southern America	Southern South America	Argentina	Santa Fe	General Obligado	Arroyo Malabrigo	entre Reconquista y Fortín Olmos, ca. 25 km de Reconquista		0	0	0	0							Argentina, Santa Fe, General Obligado, Arroyo Malabrigo: entre Reconquista y Fortín Olmos, ca. 25 km de Reconquista
Solanaceae	Solanum amygdalifolium Steud.	Solanum	amygdalifolium	Steud.		Stuckert, T.		22180			CORD	0	2	1911	Feb 1911	Feb	Southern America	Southern South America	Argentina	Santa Fe		Islas de Rosario			0	0	0	0							Argentina, Santa Fe, Islas de Rosario
Solanaceae	Solanum amygdalifolium Steud.	Solanum	amygdalifolium	Steud.		Novara, L.J.		443		Zadro, C. & Varela, F.	CORD	12	6	1977	12 Jun 1977	Jun	Southern America	Southern South America	Argentina	Salta	Capital	Ciudad de Salta	Av. Chile, proximo al Río Arenales		0	0	0	0						en suelo pantanoso, en el cauce de un canal de desague	Argentina, Salta, Capital, Ciudad de Salta: Av. Chile, proximo al Río Arenales
Solanaceae	Solanum amygdalifolium Steud.	Solanum	amygdalifolium	Steud.		Hunziker, A.T.		3616			CORD	8	4	1942	8 Apr 1942	Apr	Southern America	Southern South America	Argentina	Buenos Aires		Martín Coronado			0	0	0	0							Argentina, Buenos Aires, Martín Coronado
Solanaceae	Solanum amygdalifolium Steud.	Solanum	amygdalifolium	Steud.		Hunziker, A.T.		161			CORD	0	2	1939	Feb 1939	Feb	Southern America	Southern South America	Argentina	Buenos Aires	Río Negro	Allen			0	0	0	0					planta de adorno poco frecuente		Argentina, Buenos Aires, Río Negro, Allen
Solanaceae	Solanum amygdalifolium Steud.	Solanum	amygdalifolium	Steud.		Venturi, S.		40			CORD	12	3	1902	12 Mar 1902	Mar	Southern America	Southern South America	Argentina	Buenos Aires		Barrancas al Sud			0	0	0	0							Argentina, Buenos Aires, Barrancas al Sud
Solanaceae	Solanum amygdalifolium Steud.	Solanum	amygdalifolium	Steud.		Castellanos, A.		822			CORD	0	4	1946	Apr 1946	Apr	Southern America	Southern South America	Argentina	Buenos Aires		Barrancas de Belgrano			0	0	0	0							Argentina, Buenos Aires, Barrancas de Belgrano
Solanaceae	Solanum amygdalifolium Steud.	Solanum	amygdalifolium	Steud.		Brizuela, J.		884			CORD	5	3	1950	5 Mar 1950	Mar	Southern America	Southern South America	Argentina	Catamarca	Ancasti	Las Palomas			0	0	0	0							Argentina, Catamarca, Ancasti, Las Palomas
Solanaceae	Solanum amygdalifolium Steud.	Solanum	amygdalifolium	Steud.	CUL	Stuckert, T.		23259			CORD	0	4	1916	Apr 1916	Apr	Southern America	Southern South America	Argentina	Córdoba	Capital	Córdoba			0	0	0	0							Argentina, Córdoba, Capital, Córdoba
Solanaceae	Solanum amygdalifolium Steud.	Solanum	amygdalifolium	Steud.	CUL	Stuckert, T.		23276			CORD	0	12	1916	Dec 1916	Dec	Southern America	Southern South America	Argentina	Córdoba	Capital	Córdoba			0	0	0	0							Argentina, Córdoba, Capital, Córdoba
Solanaceae	Solanum amygdalifolium Steud.	Solanum	amygdalifolium	Steud.	CUL	Kurtz, F.		16296			CORD	0	0	1908	1908		Southern America	Southern South America	Argentina	Córdoba	Capital	Córdoba			0	0	0	0					arbust. gracilis; ramis virgat.; fl. lacte v. obscure lilacin, alt. 3.5 m		Argentina, Córdoba, Capital, Córdoba
Solanaceae	Solanum amygdalifolium Steud.	Solanum	amygdalifolium	Steud.		Kurtz, F.		16688			CORD	0	0	0			Southern America	Southern South America	Argentina				sin. loc.		0	0	0	0							Argentina: sin. loc.
Solanaceae	Solanum amygdalifolium Steud.	Solanum	amygdalifolium	Steud.		Chiarini, F.		316			CORD	15	3	2000	15 Mar 2000	Mar	Southern America	Southern South America	Argentina	Córdoba	Capital	Córdoba	estación de ferrocarril Manuel Belgrano		0	0	0	0							Argentina, Córdoba, Capital, Córdoba: estación de ferrocarril Manuel Belgrano
Solanaceae	Solanum amygdalifolium Steud.	Solanum	amygdalifolium	Steud.	CUL?	Subils, R.		4520			CORD	20	10	1991	20 Oct 1991	Oct	Southern America	Southern South America	Argentina	Córdoba	Río Segundo	Pilar	en un cerco sobre calle 25 de Mayo		0	0	0	0							Argentina, Córdoba, Río Segundo, Pilar: en un cerco sobre calle 25 de Mayo
Solanaceae	Solanum amygdalifolium Steud.	Solanum	amygdalifolium	Steud.		Lorentz, P.G.		81			CORD	0	0	1875	1875		Southern America	Southern South America	Argentina	Entre Ríos	Uruguay	Concepción del Uruguay			0	0	0	0							Argentina, Entre Ríos, Uruguay, Concepción del Uruguay
Solanaceae	Solanum amygdalifolium Steud.	Solanum	amygdalifolium	Steud.		Lorentz, P.G.		1728			CORD	28	11	1878	28 Nov 1878	Nov	Southern America	Southern South America	Argentina	Entre Ríos	Uruguay	Concepción del Uruguay			0	0	0	0					enrededera en matas riberenas; flors azulado violaceas		Argentina, Entre Ríos, Uruguay, Concepción del Uruguay
Solanaceae	Solanum amygdalifolium Steud.	Solanum	amygdalifolium	Steud.		Pennington, M.S.		128			CORD	7	1	1904	7 Jan 1904	Jan	Southern America	Southern South America	Argentina	Entre Ríos			Delta de Paraná y Medanos (Sud de Entre Rios), costas del Río Paraná-Mirri		0	0	0	0							Argentina, Entre Ríos: Delta de Paraná y Medanos (Sud de Entre Rios), costas del Río Paraná-Mirri
Solanaceae	Solanum amygdalifolium Steud.	Solanum	amygdalifolium	Steud.		Oberti, J.C.		s.n.			CORD	20	4	1984	20 Apr 1984	Apr	Southern America	Southern South America	Argentina	Entre Ríos	Victoria	Isla del Pillo	Río Paraná		0	0	0	0			varilla; catay				Argentina, Entre Ríos, Victoria, Isla del Pillo: Río Paraná
Solanaceae	Solanum amygdalifolium Steud.	Solanum	amygdalifolium	Steud.		Oberti, J.C.		s.n.			CORD	7	4	1996	7 Apr 1996	Apr	Southern America	Southern South America	Argentina	Entre Ríos	Victoria	Isla del Pillo	casa de Sr. Tmoas A. Nuñez		0	0	0	0							Argentina, Entre Ríos, Victoria, Isla del Pillo: casa de Sr. Tmoas A. Nuñez
Solanaceae	Solanum amygdalifolium Steud.	Solanum	amygdalifolium	Steud.		Guillén, R.		393			CORD	30	2	1994	30 Feb 1994	Feb	Southern America	Southern South America	Argentina	Misiones	Capital	Nemesio Parma			0	0	0	0					enrededera de flores lilas; frutos inmaduros; abundantes	riberas del Río Paraná	Argentina, Misiones, Capital, Nemesio Parma
Solanaceae	Solanum amygdalifolium Steud.	Solanum	amygdalifolium	Steud.		Kurtz, F.		1604			CORD	21	3	1885	21 Mar 1885	Mar	Southern America	Southern South America	Argentina	Formosa			sin. loc.		0	0	0	0							Argentina, Formosa: sin. loc.
Solanaceae	Solanum amygdalifolium Steud.	Solanum	amygdalifolium	Steud.		Schwindt, E.		1499			CORD	6	4	1949	6 Apr 1949	Apr	Southern America	Southern South America	Argentina	Misiones	San Pedro	El Alcázar			0	0	0	0							Argentina, Misiones, San Pedro, El Alcázar
Solanaceae	Solanum angustifidum Bitter	Solanum	angustifidum	Bitter	CUL?	King, D.O.		631			BM	30	3	1930	30 Mar 1930	Mar	Southern America	Southern South America	Argentina	Córdoba			Alta Gracia.		-31.6667	-64.4333	600	0		600			Cultivated? Flowers blue.	Near house.	Argentina, Córdoba: Alta Gracia.
Solanaceae	Solanum angustifidum Bitter	Solanum	angustifidum	Bitter		Pierotti, S.A.		4271			BM	3	10	1945	3 Oct 1945	Oct	Southern America	Southern South America	Argentina	Formosa	Pilagá		Pilagá.		-25.8333	-58.75	0	0							Argentina, Formosa, Pilagá: Pilagá.
Solanaceae	Solanum angustifidum Bitter	Solanum	angustifidum	Bitter		Tressens, S.G.		560		Carnevali, R. & Miranda, D.	MO	29	10	1974	29 Oct 1974	Oct	Southern America	Southern South America	Argentina	Corrientes	Curuzú Cuatiá	Paso López	17 km E, ruta 12		-29.2167	-58.5872	0	0					flroes lila intenso, 1.5 m	borde de camino	Argentina, Corrientes, Curuzú Cuatiá, Paso López: 17 km E, ruta 12
Solanaceae	Solanum angustifidum Bitter	Solanum	angustifidum	Bitter		Schulz, A.G.		3906			MO	23	9	1941	23 Sep 1941	Sep	Southern America	Southern South America	Argentina	Chaco		Colonia Benítez			-27.3333	-58.9333	0	0					apoyante 3 m; flor azul	algarrobal, monte con charcos	Argentina, Chaco, Colonia Benítez
Solanaceae	Solanum angustifidum Bitter	Solanum	angustifidum	Bitter		Schulz, A.G.		2066			MO	0	4	1932	Apr 1932	Apr	Southern America	Southern South America	Argentina	Chaco		Colonia Benítez			-27.3333	-58.9333	0	0					apoyante trepadora 2 m; flores lilas	algarrobal, cardal de bromelias	Argentina, Chaco, Colonia Benítez
Solanaceae	Solanum angustifidum Bitter	Solanum	angustifidum	Bitter		Burkart, A.		30139		Troncoso, N.S.; Guaglianone, E.R.; Rotman, A.D.; Botta, S. & Buck, H.	MO, SI	10	11	1973	10 Nov 1973	Nov	Southern America	Southern South America	Argentina	Entre Ríos			ruta Villaguaey a C. del Uruguay, bajos del Rí Gualaguaey		-32.3515	-58.1515	0	0					muy ornamental; flor violeta	bajos del Río Gualeguay	Argentina, Entre Ríos: ruta Villaguaey a C. del Uruguay, bajos del Rí Gualaguaey
Solanaceae	Solanum angustifidum Bitter	Solanum	angustifidum	Bitter		Mexia, Y.		4333			MO	27	12	1935	27 Dec 1935	Dec	Southern America	Southern South America	Argentina	Tucumán		Camino Madillal	road Tucumán to Racas		0	0	760	0		760			spreading shrub 1 m high; deep lilac flower; occasional	near dry wash	Argentina, Tucumán, Camino Madillal: road Tucumán to Racas
Solanaceae	Solanum angustifidum Bitter	Solanum	angustifidum	Bitter		Krapovickas, A.		27684		et al.	G, MO	14	3	1975	14 Mar 1975	Mar	Southern America	Southern South America	Argentina	Corrientes	Esquina	Arroyo Saturno			0	0	0	0					arbusto 2 m alt.; flores violaceas	orilla de arroyo	Argentina, Corrientes, Esquina, Arroyo Saturno
Solanaceae	Solanum angustifidum Bitter	Solanum	angustifidum	Bitter		Krapovickas, A.		27062		Cristóbal, C.L.; Irigoyen, J. & Schinini, A.	G, MO	1	12	1974	1 Dec 1974	Dec	Southern America	Southern South America	Argentina	Corrientes	Esquina		Ruta 27, 27 km S de Esquina		-30.2595	-59.5343	0	0					1.5 m alt.; flores azules	borde de bosque	Argentina, Corrientes, Esquina: Ruta 27, 27 km S de Esquina
Solanaceae	Solanum angustifidum Bitter	Solanum	angustifidum	Bitter		Schinini, A.		13864			G, MO	29	12	1976	29 Dec 1976	Dec	Southern America	Southern South America	Argentina	Chaco	San Fernando		15 km W de Ruta 12 por Ruta 89		-30.4833	-60.1167	0	0					raices geníferas; flores azules	en terrenos removidos	Argentina, Chaco, San Fernando: 15 km W de Ruta 12 por Ruta 89
Solanaceae	Solanum angustifidum Bitter	Solanum	angustifidum	Bitter		Cristóbal, C.L.		1618		et al.	MO	9	10	1977	9 Oct 1977	Oct	Southern America	Southern South America	Argentina	Corrientes	Sauce	Río Guayquiraró	18 km S de Sauce		-30.25	-58.7667	0	0					apoyante; flores azules	en el bosque ribereño	Argentina, Corrientes, Sauce, Río Guayquiraró: 18 km S de Sauce
Solanaceae	Solanum angustifidum Bitter	Solanum	angustifidum	Bitter		Carnevali, R.		1746			MO	22	11	1969	22 Nov 1969	Nov	Southern America	Southern South America	Argentina	Corrientes		Paso López	ruta 12, 1.2 km NW de Paso Lopez		-29.2167	-58.7667	0	0					0.6-1.2 m alt.; flores azuladas; medianamente abundante	bosque abierto de <em>A. caven</em> y pajonal de <em>Paspalum</em>	Argentina, Corrientes, Paso López: ruta 12, 1.2 km NW de Paso Lopez
Solanaceae	Solanum angustifidum Bitter	Solanum	angustifidum	Bitter		Lorentz, P.G.		1174			CORD, SI	0	10	1877	Oct 1877	Oct	Southern America	Southern South America	Argentina	Entre Ríos		Concepción del Uruguay	Estancia de Galapa		-32.4833	-58.2167	0	0					arbusto debil flores azules		Argentina, Entre Ríos, Concepción del Uruguay: Estancia de Galapa	Type of Solanum angustifidum Bitter (syntype CORD)
Solanaceae	Solanum angustifidum Bitter	Solanum	angustifidum	Bitter		Hicken, C.M.		s.n.			SI	1	12	1912	1 Dec 1912	Dec	Southern America	Southern South America	Argentina	Entre Ríos		Puerto Nuevo	barranca del Paraná		-32.9833	-58.5167	0	0							Argentina, Entre Ríos, Puerto Nuevo: barranca del Paraná
Solanaceae	Solanum angustifidum Bitter	Solanum	angustifidum	Bitter		Burkart, A.		23476		Troncoso, N.; Crespo, S. & Bacigalupo, N.	SI	11	3	1962	11 Mar 1962	Mar	Southern America	Southern South America	Argentina	Entre Ríos	Concordia	Paso Gallo	N arroyo Robledo, (N D Roberto) ruta 128m Río Gualeguay		-33.1667	-59.2833	0	0					bayas negras; flores azules		Argentina, Entre Ríos, Concordia, Paso Gallo: N arroyo Robledo, (N D Roberto) ruta 128m Río Gualeguay
Solanaceae	Solanum angustifidum Bitter	Solanum	angustifidum	Bitter		León, R.		272			SI	0	2	1960	Feb 1960	Feb	Southern America	Southern South America	Argentina	Entre Ríos	La Paz	La Paz			-30.7573	-59.6352	0	0					arbustiva; flores azuladas		Argentina, Entre Ríos, La Paz, La Paz
Solanaceae	Solanum angustifidum Bitter	Solanum	angustifidum	Bitter	CUL	Anonymous		s.n.			SI	25	11	1922	25 Nov 1922	Nov	Southern America	Southern South America	Argentina	Buenos Aires		Jardín Botánico			0	0	0	0							Argentina, Buenos Aires, Jardín Botánico
Solanaceae	Solanum angustifidum Bitter	Solanum	angustifidum	Bitter		Burkart, A.		30151		Troncoso, N.S.; Guaglianone, E.R.; Rotman, A.D.; Botta, S. & Buck, H.	SI	7	11	1973	7 Nov 1973	Nov	Southern America	Southern South America	Argentina	Entre Ríos	La Paz	Paso Yunque	Río Guayquiraró		-30.3667	-59.5667	0	0						selva en galeria	Argentina, Entre Ríos, La Paz, Paso Yunque: Río Guayquiraró
Solanaceae	Solanum angustifidum Bitter	Solanum	angustifidum	Bitter		Jörgensen, P.		2816			SI	0	10	1918	Oct 1918	Oct	Southern America	Southern South America	Argentina	Formosa			sin. loc.		0	0	0	0					enrededera a arbusto de 2 a 3 m; verde oscura; flores azules; abundante	orillas de lagunas	Argentina, Formosa: sin. loc.
Solanaceae	Solanum angustifidum Bitter	Solanum	angustifidum	Bitter	CUL	Castellanos, A.		23			SI	0	0	0			Southern America	Southern South America	Argentina	Córdoba		Valle de los Reartes			-31.9167	-64.5667	0	0							Argentina, Córdoba, Valle de los Reartes
Solanaceae	Solanum angustifidum Bitter	Solanum	angustifidum	Bitter	CUL	Domínguez, J.L.		24			SI	0	2	1902	Feb 1902	Feb	Southern America	Southern South America	Argentina	Buenos Aires		Salto			-34.2833	-60.2333	0	0					s'echappe del cultures		Argentina, Buenos Aires, Salto
Solanaceae	Solanum angustifidum Bitter	Solanum	angustifidum	Bitter		Hicken, C.M.		s.n.			SI	3	2	1898	3 Feb 1898	Feb	Southern America	Southern South America	Argentina				Paraná [certainly prov. Corrientes or Entre Rios]		-32	-60.25	0	0					flor violeta subido		Argentina: Paraná [certainly prov. Corrientes or Entre Rios]
Solanaceae	Solanum angustifidum Bitter	Solanum	angustifidum	Bitter		Wagner, E.R.		s.n.			P	17	11	1902	17 Nov 1902	Nov	Southern America	Southern South America	Argentina	Chaco			bords du Río Las Garzas		-31.35	-60.0333	100	0		100				prairies, humus	Argentina, Chaco: bords du Río Las Garzas
Solanaceae	Solanum angustifidum Bitter	Solanum	angustifidum	Bitter		Job, M.M.		548			S, US	0	1	1936	Jan 1936	Jan	Southern America	Southern South America	Argentina	Córdoba		La Falda			-31.8333	-64.5	0	0					shrub 1-1.5 m high		Argentina, Córdoba, La Falda
Solanaceae	Solanum angustifidum Bitter	Solanum	angustifidum	Bitter		O'Donell, C.A.		884		Rodríguez, J.M.	F	14	3	1944	14 Mar 1944	Mar	Southern America	Southern South America	Argentina	Córdoba	Colón	Ascochinga			-30.95	-64.2667	0	0							Argentina, Córdoba, Colón, Ascochinga
Solanaceae	Solanum angustifidum Bitter	Solanum	angustifidum	Bitter		Schinini, A.		29206		Vanni, R.; Arbo, M.M.; Horni, C. & Aranda, A.	S	9	3	1995	9 Mar 1995	Mar	Southern America	Southern South America	Argentina	Corrientes	Curuzú Cuatiá	Perugorría	9 km NW, Ruta 24		-29.2842	-58.6763	45	0		45			sub erecto; flores azules	al costado de camino, suelo inundable, palmar de Copernicia alba	Argentina, Corrientes, Curuzú Cuatiá, Perugorría: 9 km NW, Ruta 24
Solanaceae	Solanum angustifidum Bitter	Solanum	angustifidum	Bitter		Museh, P.		s.n.			SI	0	0	1937	1937		Southern America	Southern South America	Argentina	Entre Ríos		Villaguay	Estancia Santa Martha		-31.85	-59.0167	0	0							Argentina, Entre Ríos, Villaguay: Estancia Santa Martha
Solanaceae	Solanum angustifidum Bitter	Solanum	angustifidum	Bitter		André, E.		s.n.			P	0	0	0			Asia-Temperate	China	China				sin. loc.		0	0	0	0							China: sin. loc.
Solanaceae	Solanum angustifidum Bitter	Solanum	angustifidum	Bitter		Dawson, G.		1744			K	6	4	1947	6 Apr 1947	Apr	Southern America	Southern South America	Argentina	Córdoba	Punilla	Salsipuedes			-32.5	-64.3167	0	0							Argentina, Córdoba, Punilla, Salsipuedes
Solanaceae	Solanum angustifidum Bitter	Solanum	angustifidum	Bitter		Dawson, G.		2032			K	15	11	1947	15 Nov 1947	Nov	Southern America	Southern South America	Argentina	Salta	La Caldera		ruta 9, 18 km camino a Jujuy		-24.6333	-65.3667	0	0					flora lila		Argentina, Salta, La Caldera: ruta 9, 18 km camino a Jujuy
Solanaceae	Solanum angustifidum Bitter	Solanum	angustifidum	Bitter		Martínez Crovetto, R.		4850			K	0	2	1948	Feb 1948	Feb	Southern America	Southern South America	Argentina	Entre Ríos	Feliciano	San José de Feliciano	El Caraya		-30.3833	-58.75	0	0					flor lila, arbusto trepador		Argentina, Entre Ríos, Feliciano, San José de Feliciano: El Caraya
Solanaceae	Solanum angustifidum Bitter	Solanum	angustifidum	Bitter		Venturi, S.		51			CORD, K	0	0	1904	1904		Southern America	Southern South America	Argentina	Santa Fe	Gral. Obligado	Mocoví			-28.4	-59.7	0	0							Argentina, Santa Fe, Gral. Obligado, Mocoví
Solanaceae	Solanum angustifidum Bitter	Solanum	angustifidum	Bitter		Lorentz, P.G.		1382			CORD, K	15	2	1878	15 Feb 1878	Feb	Southern America	Southern South America	Argentina				entre el Arroyo medio y Tomas, de la media altura de Nombre		0	0	0	0					flores colorado-violaceas		Argentina: entre el Arroyo medio y Tomas, de la media altura de Nombre	Type of Solanum angustifidum Bitter (syntypes CORD, CORD)
Solanaceae	Solanum angustifidum Bitter	Solanum	angustifidum	Bitter		Burkart, A.		30319		Troncoso, N.S.; Guaglianone, E.R.; Rtoman, A.; Botta, S. & Buck, H.	K	10	11	1973	10 Nov 1973	Nov	Southern America	Southern South America	Argentina	Entre Ríos			ruta Villaguay a C. del Uruguay, bajos del Río Gualeguay		0	0	0	0					muy ornamental; flor violeta		Argentina, Entre Ríos: ruta Villaguay a C. del Uruguay, bajos del Río Gualeguay
Solanaceae	Solanum angustifidum Bitter	Solanum	angustifidum	Bitter		Toscani, H.L.		51			K	7	4	1949	7 Apr 1949	Apr	Southern America	Southern South America	Argentina	La Rioja	Famatima	Aguaditas			-29.8333	-69	0	0							Argentina, La Rioja, Famatima, Aguaditas
Solanaceae	Solanum angustifidum Bitter	Solanum	angustifidum	Bitter		Pedersen, T.M.		7150			A, K	15	11	1964	15 Nov 1964	Nov	Southern America	Southern South America	Argentina	Entre Ríos	Federación	Estancia Buena Esperanza			-30.5333	-58.4	0	0					climbing shrub to about 2 m; flowers violet	on bank of small stream	Argentina, Entre Ríos, Federación, Estancia Buena Esperanza
Solanaceae	Solanum angustifidum Bitter	Solanum	angustifidum	Bitter		Gibert, M.		34			K	0	0	1858	1858		Southern America	Southern South America	Argentina	Entre Ríos			Parana [C.V. Morton note on locality: The Parana of the label is surely not the State of Paraná in brazil, but the Río Paraná in Argentina, perhaps in the prov. of Entre Rios]		-31.7667	-60.3667	0	0							Argentina, Entre Ríos: Parana [C.V. Morton note on locality: The Parana of the label is surely not the State of Paraná in brazil, but the Río Paraná in Argentina, perhaps in the prov. of Entre Rios]
Solanaceae	Solanum angustifidum Bitter	Solanum	angustifidum	Bitter		Pedersen, T.M.		1834			G, K, MO, US	20	9	1952	20 Sep 1952	Sep	Southern America	Southern South America	Argentina	Corrientes	Empedrado		on the road from San Luis de Palmar to Mburucuyá, just north of the ford across the Río Empedrado		-27.7	-58.15	0	0							Argentina, Corrientes, Empedrado: on the road from San Luis de Palmar to Mburucuyá, just north of the ford across the Río Empedrado
Solanaceae	Solanum angustifidum Bitter	Solanum	angustifidum	Bitter		Walter, H.		331		Walter, E.	B	7	11	1965	7 Nov 1965	Nov	Southern America	Southern South America	Argentina	Entre Ríos			N of La Paz, Estancia Santa Cruz Cué		-30.4167	-59.5167	0	0							Argentina, Entre Ríos: N of La Paz, Estancia Santa Cruz Cué
Solanaceae	Solanum angustifidum Bitter	Solanum	angustifidum	Bitter		Cuezzo, A.R.		873			B, CORD	5	11	1945	5 Nov 1945	Nov	Southern America	Southern South America	Argentina	Córdoba	Ischilín	Deán Funes			0	0	0	0					flor azul		Argentina, Córdoba, Ischilín, Deán Funes
Solanaceae	Solanum angustifidum Bitter	Solanum	angustifidum	Bitter		Pierotti, S.A.		4201			B	5	10	1945	5 Oct 1945	Oct	Southern America	Southern South America	Argentina	Formosa	Jujuy	Pilagá			-25.8333	-58.75	0	0							Argentina, Formosa, Jujuy, Pilagá
Solanaceae	Solanum angustifidum Bitter	Solanum	angustifidum	Bitter		Lorentz, P.G.		1260			CORD, GOET	0	2	1874	Feb 1874	Feb	Southern America	Southern South America	Argentina				prov. de Santiago?		0	0	0	0							Argentina: prov. de Santiago?	Type of Solanum angustifidum Bitter (syntype CORD)
Solanaceae	Solanum angustifidum Bitter	Solanum	angustifidum	Bitter	CUL	Stuckert, T.		8646			CORD, GOET	0	0	0			Southern America	Southern South America	Argentina	Córdoba		Córdoba			0	0	0	0							Argentina, Córdoba, Córdoba	Type of Solanum angustifidum Bitter (syntypes CORD, GOET)
Solanaceae	Solanum angustifidum Bitter	Solanum	angustifidum	Bitter		Wood, J.R.I.		15824		Goyder, D.J.	K	21	1	2000	21 Jan 2000	Jan	Southern America	Western South America	Bolivia	Tarija	Mendez		Tomatitas, c. 5 km N of Tarija. Alt. 2050 m.		-21.4833	-64.75	0	0					Bushy perennial to 1.5 m. Corolla violet. Anthers yellow.	River valley cutting through dry eroded hills covered in spiny bushland with moist grassy meadows and fields in valley bottom. Very local on a scrubby bank at edge of grassy meadow.	Bolivia, Department: Tarija, Province: Mendez: Tomatitas, c. 5 km N of Tarija. Alt. 2050 m.
Solanaceae	Solanum angustifidum Bitter	Solanum	angustifidum	Bitter		Pedersen, T.M.		3916			G, LE, US	20	5	1956	20 May 1956	May	Southern America	Southern South America	Argentina	Corrientes	Empedrado	Estancia La Yala			0	0	0	0					more or less twining; flowers purple, berry black	thickets on moist ground	Argentina, Corrientes, Empedrado, Estancia La Yala
Solanaceae	Solanum angustifidum Bitter	Solanum	angustifidum	Bitter		Pedersen, T.M.		15243			G	15	3	1989	15 Mar 1989	Mar	Southern America	Southern South America	Argentina	San Juan	Iglesia	Arrequintín			0	0	0	0					subshrub, flowers mauve, berry black	scrub on the bank of a little stream	Argentina, San Juan, Iglesia, Arrequintín
Solanaceae	Solanum angustifidum Bitter	Solanum	angustifidum	Bitter		Ibarrola, T.S.		3188			G	29	8	1945	29 Aug 1945	Aug	Southern America	Southern South America	Argentina	Corrientes	Emechado	El Pallo	2 leguas al Este		0	0	0	0					hierba perenne de 3 mts.; flor azul	borde de monte	Argentina, Corrientes, Emechado, El Pallo: 2 leguas al Este
Solanaceae	Solanum angustifidum Bitter	Solanum	angustifidum	Bitter		Aguilar, R.M.		920			G	15	10	1946	15 Oct 1946	Oct	Southern America	Southern South America	Argentina	Chaco	Resistencia	Margarita Belén			-27.258	-58.9667	0	0							Argentina, Chaco, Resistencia, Margarita Belén
Solanaceae	Solanum angustifidum Bitter	Solanum	angustifidum	Bitter		Varela, F.		519			CORD, G	13	2	1944	13 Feb 1944	Feb	Southern America	Southern South America	Argentina	San Luis	San Martín	San Martín			-34.5833	-58.5167	1000	0		1000			flores celestes		Argentina, San Luis, San Martín, San Martín
Solanaceae	Solanum angustifidum Bitter	Solanum	angustifidum	Bitter		Pedersen, T.M.		4785			G, US	20	12	1957	20 Dec 1957	Dec	Southern America	Southern South America	Argentina	Corrientes	Curuzú Cuatiá		Ruta 12 km 716		0	0	0	0					flowers purplish-violet; berry black	wet ground	Argentina, Corrientes, Curuzú Cuatiá: Ruta 12 km 716
Solanaceae	Solanum angustifidum Bitter	Solanum	angustifidum	Bitter		Stuckert, T.		2416			CORD, G	26	3	1897	26 Mar 1897	Mar	Southern America	Southern South America	Argentina	Córdoba		Salto			0	0	0	0			herba vaca				Argentina, Córdoba, Salto	Type of Solanum angustifidum Bitter (syntypes CORD, G)
Solanaceae	Solanum angustifidum Bitter	Solanum	angustifidum	Bitter		Stuckert, T.		8184			CORD, G	31	12	1899	31 Dec 1899	Dec	Southern America	Southern South America	Argentina	Tucumán					0	0	0	0							Argentina, Tucumán	Type of Solanum angustifidum Bitter (syntypes CORD, G)
Solanaceae	Solanum angustifidum Bitter	Solanum	angustifidum	Bitter		Stuckert, T.		8252			CORD, G	6	1	1900	6 Jan 1900	Jan	Southern America	Southern South America	Argentina	Córdoba		Córdoba			-31.4	-64.1833	0	0							Argentina, Córdoba, Córdoba	Type of Solanum angustifidum Bitter (syntypes CORD, G)
Solanaceae	Solanum angustifidum Bitter	Solanum	angustifidum	Bitter		Stuckert, T.		4021			CORD, G	1	12	1897	1 Dec 1897	Dec	Southern America	Southern South America	Argentina	Córdoba		San Vicente			-31.5833	-62.7667	0	0							Argentina, Córdoba, San Vicente	Type of Solanum angustifidum Bitter (lectotype CORD, isolectotype G)
Solanaceae	Solanum angustifidum Bitter	Solanum	angustifidum	Bitter		Ruiz de Huidrobo, H.		69			GH	16	3	1944	16 Mar 1944	Mar	Southern America	Southern South America	Argentina	Córdoba		Hendiolaza			-31.2667	-64.3	0	0					flor celeste		Argentina, Córdoba, Hendiolaza
Solanaceae	Solanum angustifidum Bitter	Solanum	angustifidum	Bitter	CUL	Parodi, L.R.		8832			GH	0	0	0			Southern America	Southern South America	Argentina	Buenos Aires		Pergamino			-33.8833	-60.5667	0	0					subtrepador; corola azul-violacea	cultivado en cercos	Argentina, Buenos Aires, Pergamino
Solanaceae	Solanum angustifidum Bitter	Solanum	angustifidum	Bitter		O'Donell, C.A.		690		Rodríguez, J.M.	A	26	3	1944	26 Mar 1944	Mar	Southern America	Southern South America	Argentina	Córdoba	Colón	Salsipuedes			-32.5	-64.3167	0	0							Argentina, Córdoba, Colón, Salsipuedes
Solanaceae	Solanum angustifidum Bitter	Solanum	angustifidum	Bitter		Burkart, A.		30319			GH	10	11	1973	10 Nov 1973	Nov	Southern America	Southern South America	Argentina	Entre Ríos		Río Gualeguay	ruta Villaguay a C. del Uruguay		-32.0167	-58.7167	0	0					muy ornamental; fl. violeta	bajos	Argentina, Entre Ríos, Río Gualeguay: ruta Villaguay a C. del Uruguay
Solanaceae	Solanum angustifidum Bitter	Solanum	angustifidum	Bitter		O'Donell, C.A.		721		Rodríguez, J.M.	A, CORD	22	3	1944	22 Mar 1944	Mar	Southern America	Southern South America	Argentina	Córdoba	San Alberto	Nono			-31.7667	-65	0	0							Argentina, Córdoba, San Alberto, Nono
Solanaceae	Solanum angustifidum Bitter	Solanum	angustifidum	Bitter	CUL	Cárdenas, M.		188			GH	0	7	1932	Jul 1932	Jul	Southern America	Western South America	Bolivia	Tarija		Tarija			-21.5333	-64.7167	0	0						cultivated plant in garden	Bolivia, Department: Tarija, Tarija
Solanaceae	Solanum angustifidum Bitter	Solanum	angustifidum	Bitter		Rodrigo, A.P.		2405			GH	0	11	1940	Nov 1940	Nov	Southern America	Southern South America	Argentina	Chaco	Tapenagá	Enrique Urien	cmpo Bonazzola, lote 9		-27.5667	-60.5333	0	0					flor lila		Argentina, Chaco, Tapenagá, Enrique Urien: cmpo Bonazzola, lote 9
Solanaceae	Solanum angustifidum Bitter	Solanum	angustifidum	Bitter		Lillo, M.		2030			A	17	10	1897	17 Oct 1897	Oct	Southern America	Southern South America	Argentina	Tucumán	Capital	Tucumán			-26.8	-65.2167	450	0		450					Argentina, Tucumán, Capital, Tucumán
Solanaceae	Solanum angustifidum Bitter	Solanum	angustifidum	Bitter		Curran, H.M.		31			US	12	11	1913	12 Nov 1913	Nov	Southern America	Southern South America	Argentina	Chaco		Barranqueras			-27.4833	-58.9333	35	40		35 - 40			1-2 m high; fls purple		Argentina, Chaco, Barranqueras
Solanaceae	Solanum angustifidum Bitter	Solanum	angustifidum	Bitter		Ragonese, A.E.		2680			US	4	1	1937	4 Jan 1937	Jan	Southern America	Southern South America	Argentina	Santa Fe	San Justo	Fives Lille			-31.5	-60.35	0	0					arbusto subleñoso, algo trepador; corola azulada, anteras amarillas		Argentina, Santa Fe, San Justo, Fives Lille
Solanaceae	Solanum angustifidum Bitter	Solanum	angustifidum	Bitter		Meyer, T.		3067			US	0	11	1939	Nov 1939	Nov	Southern America	Southern South America	Argentina	Santa Fe		Villa Guillermina			-28.2333	-59.4667	0	0							Argentina, Santa Fe, Villa Guillermina
Solanaceae	Solanum angustifidum Bitter	Solanum	angustifidum	Bitter		Cárdenas, M.		3731			US	0	8	1946	Aug 1946	Aug	Southern America	Western South America	Bolivia	Potosí		Suipacha			-21.5833	-65.6	2800	0		2800			1-2 m; fl. blue; Solanaceae (cultivated?) only by the houses		Bolivia, Department: Potosí, Suipacha
Solanaceae	Solanum angustifidum Bitter	Solanum	angustifidum	Bitter		Doering, A.		s.n.			CORD	0	0	0			Southern America	Southern South America	Argentina	Entre Ríos		Las Barrancas			-32.8527	-58.7685	0	0							Argentina, Entre Ríos, Las Barrancas
Solanaceae	Solanum angustifidum Bitter	Solanum	angustifidum	Bitter		Anetto, L.		s.n.			CORD	0	0	1891	1891		Southern America	Southern South America	Argentina	Entre Ríos	Capital	Río Paraná			0	0	0	0							Argentina, Entre Ríos, Capital, Río Paraná
Solanaceae	Solanum angustifidum Bitter	Solanum	angustifidum	Bitter		Kurtz, F.		11857	.5		CORD	7	4	1901	7 Apr 1901	Apr	Southern America	Southern South America	Argentina	Santa Fe	Capital	Santa Fe	en el Río Paraná		-31.6671	-60.7096	0	0							Argentina, Santa Fe, Capital, Santa Fe: en el Río Paraná
Solanaceae	Solanum angustifidum Bitter	Solanum	angustifidum	Bitter		Kurtz, F.		11857	bis		CORD	7	4	1901	7 Apr 1901	Apr	Southern America	Southern South America	Argentina	Santa Fe		Sorrento			-32.5406	-60.411	0	0							Argentina, Santa Fe, Sorrento
Solanaceae	Solanum angustifidum Bitter	Solanum	angustifidum	Bitter		Hosseus, C.C.		75			CORD	6	4	1917	6 Apr 1917	Apr	Southern America	Southern South America	Argentina	Santa Fe		Cuty Lai			0	0	0	0							Argentina, Santa Fe, Cuty Lai
Solanaceae	Solanum angustifidum Bitter	Solanum	angustifidum	Bitter		Schwarz, G.J.		9702			CORD	14	2	1950	14 Feb 1950	Feb	Southern America	Southern South America	Argentina	Corrientes	Saladas	Estancia Pancho			-28.2548	-58.6233	0	0							Argentina, Corrientes, Saladas, Estancia Pancho
Solanaceae	Solanum angustifidum Bitter	Solanum	angustifidum	Bitter		Schwarz, G.J.		9313			CORD	21	1	1950	21 Jan 1950	Jan	Southern America	Southern South America	Argentina	Corrientes	Saladas	Santo Domingo			0	0	0	0					flor azul		Argentina, Corrientes, Saladas, Santo Domingo
Solanaceae	Solanum angustifidum Bitter	Solanum	angustifidum	Bitter	CUL	Kurtz, F.		s.n.			CORD	15	1	1896	15 Jan 1896	Jan	Southern America	Southern South America	Argentina	Córdoba		Hort. Bodenbender			0	0	0	0					arbusto 1-2 m; fl. lilicinas		Argentina, Córdoba, Hort. Bodenbender
Solanaceae	Solanum angustifidum Bitter	Solanum	angustifidum	Bitter		Meyer, T.		13578			CORD	2	2	1948	2 Feb 1948	Feb	Southern America	Southern South America	Argentina	Córdoba	San Alberto	Cura Brochero			-31.3918	-64.1704	200	0		200					Argentina, Córdoba, San Alberto, Cura Brochero
Solanaceae	Solanum angustifidum Bitter	Solanum	angustifidum	Bitter		Castellanos, A.		3353			CORD	9	3	1955	9 Mar 1955	Mar	Southern America	Southern South America	Argentina	Córdoba		Sierra Chica	Cerro Negro cerca de Cerro Azul		-31.0001	-64.45	0	0							Argentina, Córdoba, Sierra Chica: Cerro Negro cerca de Cerro Azul
Solanaceae	Solanum angustifidum Bitter	Solanum	angustifidum	Bitter		Kurtz, F.		959			CORD	1	1	1885	1 Jan 1885	Jan	Southern America	Southern South America	Argentina	Córdoba	Capital	Córdoba			-31.3997	-64.1808	0	0							Argentina, Córdoba, Capital, Córdoba
Solanaceae	Solanum angustifidum Bitter	Solanum	angustifidum	Bitter		Kurtz, F.		964			CORD	1	1	1885	1 Jan 1885	Jan	Southern America	Southern South America	Argentina	Córdoba	Capital	Córdoba			-31.3997	-64.1808	0	0							Argentina, Córdoba, Capital, Córdoba
Solanaceae	Solanum angustifidum Bitter	Solanum	angustifidum	Bitter	CUL	Hunziker, A.T.		4752			CORD	18	2	1944	18 Feb 1944	Feb	Southern America	Southern South America	Argentina	La Rioja	Sanagasta	Sanagasta			-29.3005	-67.3989	1500	0		1500			corola violeta	cultivada en un jardin	Argentina, La Rioja, Sanagasta, Sanagasta
Solanaceae	Solanum angustifidum Bitter	Solanum	angustifidum	Bitter	CUL	Hunziker, J.H.		1825			CORD	9	1	1947	9 Jan 1947	Jan	Southern America	Southern South America	Argentina	La Rioja	Famatina	Famatina	Ruto 40		-28.916	-67.5165	0	0					ca. 1.5 m		Argentina, La Rioja, Famatina, Famatina: Ruto 40
Solanaceae	Solanum angustifidum Bitter	Solanum	angustifidum	Bitter		Meyer, T.		13602			CORD	23	12	1947	23 Dec 1947	Dec	Southern America	Southern South America	Argentina	Córdoba	Colón	Jesús María			-30.9763	-64.0958	530	0		530			[two leaves mounted with photographof sheet from LIL - LIL-216725]		Argentina, Córdoba, Colón, Jesús María
Solanaceae	Solanum angustifidum Bitter	Solanum	angustifidum	Bitter		Bernadello, G.		790		Galetto, L.	CORD	25	1	1992	25 Jan 1992	Jan	Southern America	Southern South America	Argentina	Santa Fe	General Obligado	Berna	ruta 11, km 759		-29.2774	-59.8426	0	0							Argentina, Santa Fe, General Obligado, Berna: ruta 11, km 759
Solanaceae	Solanum angustifidum Bitter	Solanum	angustifidum	Bitter		Hunziker, A.T.		10357			CORD	8	11	1954	8 Nov 1954	Nov	Southern America	Southern South America	Argentina	Santa Fe	Vera		entre Margarita y Vera		-29.6113	-60.2356	0	0						en el monte, al costado de camino	Argentina, Santa Fe, Vera: entre Margarita y Vera
Solanaceae	Solanum angustifidum Bitter	Solanum	angustifidum	Bitter		Astegiano, M.		35			CORD	24	11	1974	24 Nov 1974	Nov	Southern America	Southern South America	Argentina	Santa Fe	San Martín	Piamonte	alrededores		-32.1434	-61.9773	0	0						orillas de camino, 7-8 m de una casa	Argentina, Santa Fe, San Martín, Piamonte: alrededores
Solanaceae	Solanum angustifidum Bitter	Solanum	angustifidum	Bitter		D'Angelo, ?		611		Penseiro, J.	CORD	26	11	1983	26 Nov 1983	Nov	Southern America	Southern South America	Argentina	Santa Fe	San Cristóbal	Arroyo Las Conchas	Ruta 13		-30.1109	-60.9923	0	0							Argentina, Santa Fe, San Cristóbal, Arroyo Las Conchas: Ruta 13
Solanaceae	Solanum angustifidum Bitter	Solanum	angustifidum	Bitter		Novara, L.J.		12197			CORD	10	1	2005	10 Jan 2005	Jan	Southern America	Southern South America	Argentina	Salta	La Caldera	Dique Campo Alegre	ruta 9, km 1232, proximo a ruinas abandonadas de antiguo camping	ca.	-24.4	-63.68	0	0					subarbusto 1.5-2 m; petalos color lila-celeste; escasa, posiblemente escapada de cultivo naturalizada		Argentina, Salta, La Caldera, Dique Campo Alegre: ruta 9, km 1232, proximo a ruinas abandonadas de antiguo camping
Solanaceae	Solanum angustifidum Bitter	Solanum	angustifidum	Bitter	CUL	Hunziker, A.T.		2267			CORD	0	0	0			Southern America	Southern South America	Argentina	Buenos Aires	Distrito Federal	Buenos Aires	en el jardin de la estancia Prack		-34.5927	-58.3945	0	0					flor morada		Argentina, Buenos Aires, Distrito Federal, Buenos Aires: en el jardin de la estancia Prack
Solanaceae	Solanum angustifidum Bitter	Solanum	angustifidum	Bitter	CUL	Subils, R.		4662			CORD	2	5	1999	2 May 1999	May	Southern America	Southern South America	Argentina	Córdoba	Río Segundo	Pilar			-31.6846	-63.8734	0	0					formando cercos; flores azules, frutos negros		Argentina, Córdoba, Río Segundo, Pilar
Solanaceae	Solanum angustifidum Bitter	Solanum	angustifidum	Bitter		Hunziker, A.T.		22611			CORD	29	10	1974	29 Oct 1974	Oct	Southern America	Southern South America	Argentina	Córdoba	Colón		entre Salsipuedes y Bello Horizonte, en el camino a La Falda		-31.0876	-64.4828	0	0					heliofila, escapada de cultivo?	manchon al costado del camino, en un claro del monte, no lejos de casas	Argentina, Córdoba, Colón: entre Salsipuedes y Bello Horizonte, en el camino a La Falda
Solanaceae	Solanum angustifidum Bitter	Solanum	angustifidum	Bitter		Barrera, J.C.	H.Luti-	8244		Ferreyra, N. & Montaña, C.	CORD	14	12	1972	14 Dec 1972	Dec	Southern America	Southern South America	Argentina	Córdoba	Punilla	Valle Hermoso	Valle de Punilla, Vaquerias, en camino de tierra que va de Casa Grande a Valle Hermoso, despues del segundo paso a nivel (a la derecha)		-31.116	-64.4819	0	0					flor lila		Argentina, Córdoba, Punilla, Valle Hermoso: Valle de Punilla, Vaquerias, en camino de tierra que va de Casa Grande a Valle Hermoso, despues del segundo paso a nivel (a la derecha)
Solanaceae	Solanum angustifidum Bitter	Solanum	angustifidum	Bitter		Subils, R.		2352			CORD	28	10	1977	28 Oct 1977	Oct	Southern America	Southern South America	Argentina	Córdoba	Río Segundo	Pilar	ruta nacional 9, Campo de Hamilton, al oeste del pueblo (traido por A. Subils)		-31.6783	-63.8778	0	0					flor azul		Argentina, Córdoba, Río Segundo, Pilar: ruta nacional 9, Campo de Hamilton, al oeste del pueblo (traido por A. Subils)
Solanaceae	Solanum angustifidum Bitter	Solanum	angustifidum	Bitter		Meyer, T.		13518			CORD	2	2	1948	2 Feb 1948	Feb	Southern America	Southern South America	Argentina	Córdoba	San Alberto	Villa Cura Brochero	Sierra Grande, falda O.		-31.7045	-65.0191	0	0					[+ photograph of LIL-212873]		Argentina, Córdoba, San Alberto, Villa Cura Brochero: Sierra Grande, falda O.
Solanaceae	Solanum angustifidum Bitter	Solanum	angustifidum	Bitter		Ariza Espinar, L.		2857			CORD	2	12	1973	2 Dec 1973	Dec	Southern America	Southern South America	Argentina	Córdoba	Capital	Córdoba	camino que une la Evenida Colon al 6000 con la ruta provincial 28 (ex. nac. 20), por detras de la Escuela de Aviación		-31.4028	-64.2196	0	0					arbusto apoyante, sobre Alyosia gratissima; flores azules; fruto negruzco; 2 matas separadas por unos 50 m	en el potrero rodeado por vegetacion natural (<u>Celtis </u>sp., etc.)	Argentina, Córdoba, Capital, Córdoba: camino que une la Evenida Colon al 6000 con la ruta provincial 28 (ex. nac. 20), por detras de la Escuela de Aviación
Solanaceae	Solanum angustifidum Bitter	Solanum	angustifidum	Bitter		Penseiro, J.		3262		Tivano, J.	CORD	18	2	1988	18 Feb 1988	Feb	Southern America	Southern South America	Argentina	Santa Fe	General Obligado		camino entre Villa Guillermina y El Rabón		-28.197	-59.3469	0	0					flores celestes; frutos negros		Argentina, Santa Fe, General Obligado: camino entre Villa Guillermina y El Rabón
Solanaceae	Solanum angustifidum Bitter	Solanum	angustifidum	Bitter		Stuckert, T.		16464			CORD	26	11	1906	26 Nov 1906	Nov	Southern America	Southern South America	Argentina	Chaco		Resistencia	Colonia Benítez		-27.4517	-58.9863	0	0							Argentina, Chaco, Resistencia: Colonia Benítez	Type of Solanum angustifidum Bitter (syntype CORD)
Solanaceae	Solanum angustifidum Bitter	Solanum	angustifidum	Bitter		Venturi, S.		15597			CORD	13	11	1903	13 Nov 1903	Nov	Southern America	Southern South America	Argentina	Santa Fe		Mocoví			-28.412	-59.6872	0	0						chaco	Argentina, Santa Fe, Mocoví	Type of Solanum angustifidum Bitter (syntype CORD)
Solanaceae	Solanum angustifidum Bitter	Solanum	angustifidum	Bitter	CUL?	Stuckert, T.		11207			CORD	0	2	1902	Feb 1902	Feb	Southern America	Southern South America	Argentina	Córdoba	Capital	Córdoba			-31.402	-64.1858	0	0						cult?	Argentina, Córdoba, Capital, Córdoba	Type of Solanum angustifidum Bitter (syntype CORD)
Solanaceae	Solanum angustifidum Bitter	Solanum	angustifidum	Bitter	CUL?	Stuckert, T.		8326			CORD	19	1	1900	19 Jan 1900	Jan	Southern America	Southern South America	Argentina	Córdoba	Capital	Córdoba			-31.402	-64.1858	0	0							Argentina, Córdoba, Capital, Córdoba	Type of Solanum angustifidum Bitter (syntype CORD)
Solanaceae	Solanum angustifidum Bitter	Solanum	angustifidum	Bitter	CUL?	Stuckert, T.		4501			CORD	10	4	1898	10 Apr 1898	Apr	Southern America	Southern South America	Argentina	Córdoba	Capital	Córdoba			-31.402	-64.1858	0	0							Argentina, Córdoba, Capital, Córdoba	Type of Solanum angustifidum Bitter (syntype CORD)
Solanaceae	Solanum angustifidum Bitter	Solanum	angustifidum	Bitter	CUL	Stuckert, T.		21835			CORD	0	4	1910	Apr 1910	Apr	Southern America	Southern South America	Argentina	Buenos Aires	Distrito Federal	Buenos Aires			-31.402	-64.1858	0	0							Argentina, Buenos Aires, Distrito Federal, Buenos Aires	Type of Solanum angustifidum Bitter (syntype CORD)
Solanaceae	Solanum angustifidum Bitter	Solanum	angustifidum	Bitter	CUL	Barboza, G.		3489		Knapp, S.; Särkinen, T. & Ontiveros, L.	CORD	12	2	2012	12 Feb 2012	Feb	Southern America	Southern South America	Argentina	Catamarca	Dpto. Santa María	La Soledad			-26.7078	-66.0423	1895	0		1895			frutos negros muy pequeños	cultivado en jardín al frente de una casa particular	Argentina, Catamarca, Dpto. Santa María, La Soledad
Solanaceae	Solanum aspersum S.Knapp	Solanum	aspersum	S.Knapp		Sneidern, K. von		5825			S	17	2	1950	17 Feb 1950	Feb	Southern America	Western South America	Colombia	Cundinamarca		Chiquinquirá			5.61681	-73.8099	2500	0		2500					Colombia, Cundinamarca, Chiquinquirá
Solanaceae	Solanum aspersum S.Knapp	Solanum	aspersum	S.Knapp		MacDougal, J.M.		4251		Roldán, F.J. & Betancur, J.	MO	27	2	1989	27 Feb 1989	Feb	Southern America	Western South America	Colombia	Antioquia	Urrao		between Urrao and caicedo, 21 km E of Urrao, near high point on road		6.4	-76.0333	2710	0		2710			scrambler with mostly horizontal branches; petals white, antehrs yellow; fruits dark orange	in thicket; secondary vegetation along exposed roadside [specimen treated with ethanol]	Colombia, Antioquia, Urrao: between Urrao and caicedo, 21 km E of Urrao, near high point on road
Solanaceae	Solanum aspersum S.Knapp	Solanum	aspersum	S.Knapp		Cuatrecasas, J.		11471			F, US	30	12	1940	30 Dec 1940	Dec	Southern America	Western South America	Colombia	Putumayo			vertiente oriental de la Cordillera, entre Sachamates y San Francisco de Sibundoy		0	0	1600	1750		1600 - 1750			bejuco; corola azul pálido, anteras amarillas		Colombia, Putumayo: vertiente oriental de la Cordillera, entre Sachamates y San Francisco de Sibundoy	Type of Solanum aspersum S.Knapp (isotypes F, US)
Solanaceae	Solanum aspersum S.Knapp	Solanum	aspersum	S.Knapp		Jaramillo, J.		12110		Grijalva, E. & Grijalva, H.	MO	23	8	1990	23 Aug 1990	Aug	Southern America	Western South America	Ecuador	Napo		Parroquia Cosanga	6 kms de la carretera Cosanga-El Aliso		0	0	2200	0		2200			bejuco; caliz verde; corola blanca; frutos verdes	bosque secundario pantanoso, generos representativos de Ficus, Weinmannia, Clusia, nectradra, Cecropia, Erythrina y Vismia	Ecuador, Napo, Parroquia Cosanga: 6 kms de la carretera Cosanga-El Aliso
Solanaceae	Solanum aspersum S.Knapp	Solanum	aspersum	S.Knapp		Vargas, H.		3043		Narváez, E. & Freire-Fierro, A.	MO	15	11	1998	15 Nov 1998	Nov	Southern America	Western South America	Ecuador	Napo	Cantón Quijos	Reserva Ecológica Antisana	Río Aliso, 8 km al suroeste de Cosanga		-0.616667	-77.9333	2500	0		2500			epifita; petalos rosados	bosque muy húmedo montano, vegetación secundaria con restos de bosque primario; suelo aluvial	Ecuador, Napo, Cantón Quijos, Reserva Ecológica Antisana: Río Aliso, 8 km al suroeste de Cosanga
Solanaceae	Solanum aspersum S.Knapp	Solanum	aspersum	S.Knapp		Zak, V.		1857	A		F, MO	28	3	1987	28 Mar 1987	Mar	Southern America	Western South America	Ecuador	Pichincha		Reserva Florística-Ecológica "Río Guajalito"	km 59 de la carretera antigua Quito-Santo Domingo de los Colorados, a 3.5 km al NE de la carretera		0	0	2200	0		2200			bejuco; caliz verde; corola blanca; frutos verdes y amarillos		Ecuador, Pichincha, Reserva Florística-Ecológica "Río Guajalito": km 59 de la carretera antigua Quito-Santo Domingo de los Colorados, a 3.5 km al NE de la carretera
Solanaceae	Solanum aspersum S.Knapp	Solanum	aspersum	S.Knapp		Core, E.L.		1111			US	28	8	1944	28 Aug 1944	Aug	Southern America	Western South America	Colombia	Cauca			between La Cumbre and Quebrada La Isla, headwaters of Río Dinde		2.72554	-76.7514	0	0					prostrate herb, creeping; flowers white, stamens yellow	dry bank at landslide	Colombia, Cauca: between La Cumbre and Quebrada La Isla, headwaters of Río Dinde
Solanaceae	Solanum aspersum S.Knapp	Solanum	aspersum	S.Knapp		Acevedo, P.		1213		Martínez, G.; Orrego, C.E.; Restrepo, D.; Sánchez, D. & Silva, E.	US	10	7	1986	10 Jul 1986	Jul	Southern America	Western South America	Colombia	Antioquia	Frontino	Nutibara	region Muri, camino hasta La Blanquita		0	0	1440	0		1440			bejuco 5 m de extension; frutos verdes		Colombia, Antioquia, Frontino, Nutibara: region Muri, camino hasta La Blanquita
Solanaceae	Solanum aspersum S.Knapp	Solanum	aspersum	S.Knapp		Pennell, F.W.		7389		Killip, E.P.	PH	28	6	1922	28 Jun 1922	Jun	Southern America	Western South America	Colombia	Cauca		San José	San Antonio,Cordillera Occidental		0	0	2400	2700		2400 - 2700			climbing herb	forest	Colombia, Cauca, San José: San Antonio,Cordillera Occidental
Solanaceae	Solanum aureum Dunal [1]	Solanum	aureum	Dunal		Verdugo, A.		353		Palomeque, X. & Encalada, C.	HA	22	6	2001	22 Jun 2001	Jun	Southern America	Western South America	Ecuador	Azuay	Cantón Girón	Girón	El Chorro		-3.13967	-79.3367	2700	0		2700			Bejuco, hojas lanuginosas. Inflorescencia terminal. Flores lilas, frutos redondos.	Colectado en bosque maduro. Localmente común.	Ecuador, Azuay, Cantón Girón, Girón: El Chorro
Solanaceae	Solanum aureum Dunal [1]	Solanum	aureum	Dunal		Verdugo, A.		285		Palomeque, X. & Encalada, C.	HA	18	10	2000	18 Oct 2000	Oct	Southern America	Western South America	Ecuador	Azuay		Bulán	Padrehurco-Amapala, en las riberas del río Chanín.		-2.6905	-78.7695	2776	0		2776			Herbácea, tallos y hojas pubescentes. Haz verde-oscuro y envés café-verdoso. Inflorescencias, pétalos (5) lilas, estabres amarillos y estigma prominente de color verde.		Ecuador, Azuay, Bulán: Padrehurco-Amapala, en las riberas del río Chanín.
Solanaceae	Solanum aureum Dunal [1]	Solanum	aureum	Dunal		Sodiro, A.	114/	17			Q	0	0	1872	1872		Southern America	Western South America	Ecuador				in silv. v. Lloa		-0.25	-78.5833	0	0					scandens		Ecuador: in silv. v. Lloa
Solanaceae	Solanum aureum Dunal [1]	Solanum	aureum	Dunal		Sparre, B.		13375			AAU, MO	10	12	1966	10 Dec 1966	Dec	Southern America	Western South America	Ecuador	Imbabura		Lago Cuicocha			0.3	-78.3668	2900	3000		2900 - 3000					Ecuador, Imbabura, Lago Cuicocha
Solanaceae	Solanum aureum Dunal [1]	Solanum	aureum	Dunal		Humboldt, F.W.H.A. von		3142		Bonpland, A.	P	0	0	0			Southern America	Western South America	Ecuador	Bolívar			ad basim Chimborazo		-2.02217	-78.7418	0	0							Ecuador, Bolívar: ad basim Chimborazo	Type of Solanum aureum Dunal [1] (lectotype P, isolectotype P)
Solanaceae	Solanum aureum Dunal [1]	Solanum	aureum	Dunal		Bohs, L.		3132		Forbes, G.; Adler, N. & Chacón, G.	UT	26	2	2003	26 Feb 2003	Feb	Southern America	Western South America	Ecuador	Tungurahua			Road between El Triunfo and Patate, summit of road that descends to Patate		-1.35087	-78.4354	3140	0		3140			Climbing by twining petioles. Plants vary from being glabrous to pubescent. Stems purple, leaves shiny green. Buds only.		Ecuador, Tungurahua: Road between El Triunfo and Patate, summit of road that descends to Patate
Solanaceae	Solanum aureum Dunal [1]	Solanum	aureum	Dunal		Díaz, C.		10743		Opisso, J.; Flores, S.; Camargo, F.; Alargón, M. & Aramburú, C.	MO	25	8	1999	25 Aug 1999	Aug	Southern America	Western South America	Peru	Cajamarca	San Ignacio		San José de Lourdes. Selva Andina. Base del Cerro Picorana. Bosque primario.		-5.1	-78.8833	0	0					Liana, flores moradas.		Peru, Cajamarca, San Ignacio: San José de Lourdes. Selva Andina. Base del Cerro Picorana. Bosque primario.
Solanaceae	Solanum aureum Dunal [1]	Solanum	aureum	Dunal		Zak, V.		3353		Jaramillo, J.	BM, F, F, GH, MO, MO	16	1	1988	16 Jan 1988	Jan	Southern America	Western South America	Ecuador	Imbabura			Carretera Pimampiro-Chuga-Palmar Chico; entre Chuga y Palmar Chico.		0.416667	-77.75	2800	3200		2800 - 3200			Bejuco, cáliz verde, corola lila, frutos verdes.	Vegetación de bosque húmedo. Suelo con capa humífera.	Ecuador, Imbabura: Carretera Pimampiro-Chuga-Palmar Chico; entre Chuga y Palmar Chico.
Solanaceae	Solanum aureum Dunal [1]	Solanum	aureum	Dunal		Jørgensen, P.M.		157		Ulloa, C.; Vargas, H. & Abendaño, G.	BM	13	4	1994	13 Apr 1994	Apr	Southern America	Western South America	Ecuador	Loja			Cerro de Celica. Celica-Guachanamá, Km 14-18.		-4.054	-79.8902	2700	0		2700			Vine. Sepals green. Petals reddish-white outside, white inside. Fruits green to purplish-brown.	Roadside hedges and shrubby vegetation.	Ecuador, Loja: Cerro de Celica. Celica-Guachanamá, Km 14-18.
Solanaceae	Solanum aureum Dunal [1]	Solanum	aureum	Dunal		Peñafiel, M.		313		Gudiño, E.; Tipaz, G. & Trujillo, L.	BM, MO	30	8	1991	30 Aug 1991	Aug	Southern America	Western South America	Ecuador	Imbabura	Cantón Cotacachi	Reserva Ecológica Cotacachi-Cayapas	Laguna de Cuicocha. Islote Teodoro Wolff.		0.3	-78.3667	3100	3300		3100 - 3300			Bejuco trepador, frutos globosos verde-negruscos.	Bosque húmedo montano. Suelo volcánico.	Ecuador, Imbabura, Cantón Cotacachi, Reserva Ecológica Cotacachi-Cayapas: Laguna de Cuicocha. Islote Teodoro Wolff.
Solanaceae	Solanum aureum Dunal [1]	Solanum	aureum	Dunal		López M, A.		8926		Sagástegui, A.; Mostacero, J. & López, S.	BM	15	9	1981	15 Sep 1981	Sep	Southern America	Western South America	Peru	Piura	Huancabamba		Cruz Blanca-Turmalina.		0	0	2600	0		2600			Arbusto alto de flores amoratadas.	Borde carretera.	Peru, Piura, Huancabamba: Cruz Blanca-Turmalina.
Solanaceae	Solanum aureum Dunal [1]	Solanum	aureum	Dunal		Holm-Nielsen, L.B.		24654		Quintana, F.	BM	28	7	1980	28 Jul 1980	Jul	Southern America	Western South America	Ecuador	Cotopaxi			Road Pilaló-Zumbagua, 10 km above Pilaló.		-0.966667	-78.9667	3150	0		3150			Scandent. Petals violet. Anthers chrome-yellow.	Montane forest with Chusquea and Cortaderia.	Ecuador, Cotopaxi: Road Pilaló-Zumbagua, 10 km above Pilaló.
Solanaceae	Solanum aureum Dunal [1]	Solanum	aureum	Dunal		Lehmann, F.C.		364	a		BM, G	0	11	1879	Nov 1879	Nov	Southern America	Western South America	Ecuador				Bei Macha an I. Ostabhüngen des Garahuaisazo		0	0	3200	0		3200					Ecuador: Bei Macha an I. Ostabhüngen des Garahuaisazo
Solanaceae	Solanum aureum Dunal [1]	Solanum	aureum	Dunal		Lehmann, F.C.		163			BM, G, K, US	11	11	1880	11 Nov 1880	Nov	Southern America	Western South America	Ecuador				am Ostabhang der Garahuaisazo		0	0	3000	0		3000					Ecuador: am Ostabhang der Garahuaisazo
Solanaceae	Solanum aureum Dunal [1]	Solanum	aureum	Dunal		Jameson, W.		46			BM	0	0	0			Southern America	Western South America	Ecuador				Eastern flank of Chimaborazo near Mocha.		-1.45	-78.7333	0	0							Ecuador: Eastern flank of Chimaborazo near Mocha.
Solanaceae	Solanum aureum Dunal [1]	Solanum	aureum	Dunal		Balls, E.K.	B	5826			BM, E, K, US	29	12	1938	29 Dec 1938	Dec	Southern America	Western South America	Ecuador	Pichincha		El Llalo			0.333333	-79.5	3201	0		3201			Flowers pale mauve, pendant, in loose heads to 2" diam. Leaves soft with slight golden-brown hairs. Trailing, climbing habit to 4 ft. long.	Growing among dense shrubs and trees, in sunny places, climbing on the outside of thickets. Light sandy loam.	Ecuador, Pichincha, El Llalo
Solanaceae	Solanum aureum Dunal [1]	Solanum	aureum	Dunal		Sandeman, C.		37			BM	0	7	1939	Jul 1939	Jul	Southern America	Western South America	Ecuador	Tungurahua	Cantón Ambato	Ambato			-1.25	-78.5167	3048	0		3048			Semi-scandent plant with bright violet flowers.		Ecuador, Tungurahua, Cantón Ambato, Ambato
Solanaceae	Solanum aureum Dunal [1]	Solanum	aureum	Dunal		Holm-Nielsen, L.B.		29707		Jaramillo, J. & Coello, F.	BM	27	12	1980	27 Dec 1980	Dec	Southern America	Western South America	Ecuador	Carchi			Road Julio Andrade-Palestina.		0.633333	-77.6667	3300	0		3300			Petals creamish.	Scrub forest.	Ecuador, Carchi: Road Julio Andrade-Palestina.
Solanaceae	Solanum aureum Dunal [1]	Solanum	aureum	Dunal		Peñafiel, M.		826		Tamayo, M. & Toasa, G.	BM, MO	29	12	1991	29 Dec 1991	Dec	Southern America	Western South America	Ecuador	Imbabura	Cantón Cotacachi	Reserva Ecológica Cotacachi-Cayapas	Laguna de Cuicocha. Alrededores de la Laguna, entre Cotacachi-Loma y Quebrada de Chumabí.		0.3	-78.3667	3000	3300		3000 - 3300			Arbusto, 3.5 m de altura. Pubescencia en toda la planta. Flores lilas.	Bosque húmedo montano. Suelo volcánico.	Ecuador, Imbabura, Cantón Cotacachi, Reserva Ecológica Cotacachi-Cayapas: Laguna de Cuicocha. Alrededores de la Laguna, entre Cotacachi-Loma y Quebrada de Chumabí.
Solanaceae	Solanum aureum Dunal [1]	Solanum	aureum	Dunal		Zak, V.		3698		Jaramillo, J.	BM, MO	23	5	1988	23 May 1988	May	Southern America	Western South America	Ecuador	Pichincha	Cantón Mejía		Parroquia El Chaupi. Faldas des Volcán El Corazón.		-0.5	-78.4167	3300	0		3300			Bejuco. Cáliz verde. Corola violeta. Frutos verdes.	Bosque húmedo montano. Relictos de bosque andino. Suelo humífero.	Ecuador, Pichincha, Cantón Mejía: Parroquia El Chaupi. Faldas des Volcán El Corazón.
Solanaceae	Solanum aureum Dunal [1]	Solanum	aureum	Dunal		Lehmann, F.C.		4948			K	11	10	1888	11 Oct 1888	Oct	Southern America	Western South America	Ecuador	Azuay	Cantón Cuenca	Cuenca	Pindilig		-2.63333	-78.6667	2600	3300		2600 - 3300					Ecuador, Azuay, Cantón Cuenca, Cuenca: Pindilig	Type of Solanum clematideum Bitter (isotype K)
Solanaceae	Solanum aureum Dunal [1]	Solanum	aureum	Dunal		Sodiro, A.		s.n.			P	0	0	0			Southern America	Western South America	Ecuador	Pichincha		Lloa			-0.25	-78.5833	0	0					scandens	in silvis	Ecuador, Pichincha, Lloa
Solanaceae	Solanum aureum Dunal [1]	Solanum	aureum	Dunal		Benoist, R.		3908			P	19	2	1931	19 Feb 1931	Feb	Southern America	Western South America	Ecuador	Pichincha		Paluguillo			-0.25	-78.3	0	0					fleurs violettes		Ecuador, Pichincha, Paluguillo
Solanaceae	Solanum aureum Dunal [1]	Solanum	aureum	Dunal		Benoist, R.		2211			P	23	3	1930	23 Mar 1930	Mar	Southern America	Western South America	Ecuador	Pichincha			base du Pichincha		0	0	0	0					arbuste á fleurs blanches teintées de mauve		Ecuador, Pichincha: base du Pichincha
Solanaceae	Solanum aureum Dunal [1]	Solanum	aureum	Dunal		Rivet, M.		415			P	0	2	1903	Feb 1903	Feb	Southern America	Western South America	Ecuador	Carchi		El Ángel			0.616667	-77.9333	0	0					plnate herbacée; fleur violette		Ecuador, Carchi, El Ángel
Solanaceae	Solanum aureum Dunal [1]	Solanum	aureum	Dunal		Benoist, R.		3630			P	1	1	1931	1 Jan 1931	Jan	Southern America	Western South America	Ecuador	Carchi		El Ángel			0.616667	-77.9333	0	0					fl. violettes	páramos	Ecuador, Carchi, El Ángel
Solanaceae	Solanum aureum Dunal [1]	Solanum	aureum	Dunal		Harling, G.		8218		Strom, G. & Ström, B.	MO	11	4	1968	11 Apr 1968	Apr	Southern America	Western South America	Ecuador	Azuay		Campamento Molón	road Sig-Sig to Gualaquiza		-3.21667	-78.5667	2900	3000		2900 - 3000			liana; corolla pale violet; fruit bluish violet	road in construction	Ecuador, Azuay, Campamento Molón: road Sig-Sig to Gualaquiza
Solanaceae	Solanum aureum Dunal [1]	Solanum	aureum	Dunal		Lehmann, F.C.		4948			K	0	0	0			Southern America	Western South America	Ecuador				[without locality ticket, country inferred from Bitter's protologue for Solanum clematideum]		0	0	0	0							Ecuador: [without locality ticket, country inferred from Bitter's protologue for Solanum clematideum]	Type of Solanum clematideum Bitter (isotype K)
Solanaceae	Solanum aureum Dunal [1]	Solanum	aureum	Dunal		Lehmann, F.C.	K	222			K	0	0	0			Southern America	Western South America	Ecuador	Imbabura	Cantón Otavalo	Otovalo	Páramo de Mojanda		1.16667	-78.2833	3200	0		3200				páramo	Ecuador, Imbabura, Cantón Otavalo, Otovalo: Páramo de Mojanda
Solanaceae	Solanum aureum Dunal [1]	Solanum	aureum	Dunal		André, E.		3922			K	6	7	1896	6 Jul 1896	Jul	Southern America	Western South America	Ecuador	Tungurahua	Cantón Mocha	Mocha			-1.41667	-78.6667	0	0					subscandens; flor violacei; baccae nigrae		Ecuador, Tungurahua, Cantón Mocha, Mocha
Solanaceae	Solanum aureum Dunal [1]	Solanum	aureum	Dunal		André, E.		3922			K	0	0	0			Southern America	Western South America	Ecuador	Chimborazo		Chimborazo			-1.46667	-78.7833	0	0							Ecuador, Chimborazo, Chimborazo
Solanaceae	Solanum aureum Dunal [1]	Solanum	aureum	Dunal		Sandeman, C.		37			K	0	7	1939	Jul 1939	Jul	Southern America	Western South America	Ecuador	Tungurahua	Cantón Ambato	Ambato			-1.25	-78.6167	3048	0		3048			semi-scandent plant with bright violet flowers		Ecuador, Tungurahua, Cantón Ambato, Ambato
Solanaceae	Solanum aureum Dunal [1]	Solanum	aureum	Dunal		Schultes, R.E.		7536		Villarreal, M.	GH, K, US	1	6	1946	1 Jun 1946	Jun	Southern America	Western South America	Colombia	Putumayo			road from Sibundoy to Pasto, between La Maria and Páramo de San Antonio		-1.13333	-77.1167	2900	3180		2900 - 3180					Colombia, Putumayo: road from Sibundoy to Pasto, between La Maria and Páramo de San Antonio
Solanaceae	Solanum aureum Dunal [1]	Solanum	aureum	Dunal		Sandeman, C.		4262			K	0	8	1943	Aug 1943	Aug	Southern America	Western South America	Peru	Piura	Huancabamba	Huancabamba			-5.5	-79.5833	2591	0		2591			shrub with pale lilac flowers	semi-shade	Peru, Piura, Huancabamba, Huancabamba
Solanaceae	Solanum aureum Dunal [1]	Solanum	aureum	Dunal		Anonymous		s.n.			K	0	0	0			Southern America	Western South America	Colombia	Cauca		Pitayó	Prov. of Popayan		0	0	0	0					a half climbing shrub		Colombia, Cauca, Pitayó: Prov. of Popayan
Solanaceae	Solanum aureum Dunal [1]	Solanum	aureum	Dunal		Jameson, W.		46			K	0	0	0			Southern America	Western South America	Ecuador	Tungurahua	Cantón Mocha	Mocha	base of Chimborazo		0	0	2743	0		2743					Ecuador, Tungurahua, Cantón Mocha, Mocha: base of Chimborazo
Solanaceae	Solanum aureum Dunal [1]	Solanum	aureum	Dunal		Jameson, W.		463			G, K, LE	0	0	0			Southern America	Western South America	Ecuador				eastern flank of Chimborazo near the village of Mocha		0	0	0	0							Ecuador: eastern flank of Chimborazo near the village of Mocha
Solanaceae	Solanum aureum Dunal [1]	Solanum	aureum	Dunal		Jameson, W.		s.n.			K	0	0	0			Southern America	Western South America	Ecuador				sin. loc.		0	0	0	0							Ecuador: sin. loc.
Solanaceae	Solanum aureum Dunal [1]	Solanum	aureum	Dunal		Boeke, J.D.		2589		Jaramillo, J.	K	7	8	1978	7 Aug 1978	Aug	Southern America	Western South America	Ecuador	Azuay	Cantón Cuenca	Cuenca	Hacienda de Yanasacha		-2.88333	-79	3000	3200		3000 - 3200			tree approx. 5 m; fr. red; scarce	second growth cloud forest, dominant trees including Weinmannia, Embothrium, Rapanea, Escallonia and Vallea	Ecuador, Azuay, Cantón Cuenca, Cuenca: Hacienda de Yanasacha
Solanaceae	Solanum aureum Dunal [1]	Solanum	aureum	Dunal		Jorgensen, P.M.		1397		Ulloa, C.; Vargas, H. & Lozano, P.	MO	12	12	1994	12 Dec 1994	Dec	Southern America	Western South America	Ecuador	Loja			El Cisne-Zaruma, unfinished road km 2.9		-3.83583	-79.4235	2340	0		2340			shurb, scandent; flowers white	remnants of montane forest	Ecuador, Loja: El Cisne-Zaruma, unfinished road km 2.9
Solanaceae	Solanum aureum Dunal [1]	Solanum	aureum	Dunal		Jorgensen, P.M.		1463		Ulloa, C.; Vargas, H. & Lozano, P.	MO	13	12	1994	13 Dec 1994	Dec	Southern America	Western South America	Ecuador	Loja			Catamayo-Catacocha, km 25, turnoff at Las Chinchas towards Piñas, km 2.3		-3.9535	-79.4845	2250	0		2250			shrub 4 m; flowers white; fruits green and dark purple	shrubby vegetation	Ecuador, Loja: Catamayo-Catacocha, km 25, turnoff at Las Chinchas towards Piñas, km 2.3
Solanaceae	Solanum aureum Dunal [1]	Solanum	aureum	Dunal		Zak, V.		1741			F	24	2	1987	24 Feb 1987	Feb	Southern America	Western South America	Ecuador	Bolívar		Río Tataguazó	carretera Santiago-San Vicente-Alizo "San Agustin"		0	0	2500	0		2500			bejuco; caliz verde morado; corola lila	restos de vegetación de bosque nublado; suelo humifero	Ecuador, Bolívar, Río Tataguazó: carretera Santiago-San Vicente-Alizo "San Agustin"
Solanaceae	Solanum aureum Dunal [1]	Solanum	aureum	Dunal		Villacres, P.		373			F	30	9	1995	30 Sep 1995	Sep	Southern America	Western South America	Ecuador	Tungarahua	Cantón Mocha	Mocha	alrededores del pueblo		-1.45	-78.6667	2900	0		2900			planta trepadora, 3.5 m; tallo y hojas pubescentes; flor lila	bosque seco montano, crece en las quebradas	Ecuador, Tungarahua, Cantón Mocha, Mocha: alrededores del pueblo
Solanaceae	Solanum aureum Dunal [1]	Solanum	aureum	Dunal		Acosta-Solís, M.		8994			F	15	11	1944	15 Nov 1944	Nov	Southern America	Western South America	Ecuador	Tungarahua			entre Leito y La Cima, Cordillera Oriental		-1.33333	-78.4667	2700	3000		2700 - 3000			solanacea tendida; hojas eliptico-acuminadas y color verde oscuro; flores violetas o moradas		Ecuador, Tungarahua: entre Leito y La Cima, Cordillera Oriental
Solanaceae	Solanum aureum Dunal [1]	Solanum	aureum	Dunal		Holm-Nielsen, L.B.		5207		Jeppesen, S.; Lojnant, B. & Ollgaard, B.	F, MO	14	5	1973	14 May 1973	May	Southern America	Western South America	Ecuador	Carchi			ca. 2 km along the road El Angel-Tulcán		0.633333	-77.9167	3150	3300		3150 - 3300			shrub, more or less hanging, more than 2 m long; flowers light blue; ripe berries black	hedges along the road	Ecuador, Carchi: ca. 2 km along the road El Angel-Tulcán
Solanaceae	Solanum aureum Dunal [1]	Solanum	aureum	Dunal		Penland, C.W.		761		Summers, R.H.	F, GH, US	29	5	1939	29 May 1939	May	Southern America	Western South America	Ecuador	Imbabura		Lake Cuicocha	island in lake		0.3	-78.3667	3100	0		3100					Ecuador, Imbabura, Lake Cuicocha: island in lake
Solanaceae	Solanum aureum Dunal [1]	Solanum	aureum	Dunal		Acosta-Solís, M.		14159			F	10	11	1949	10 Nov 1949	Nov	Southern America	Western South America	Ecuador	Imbabura		Shanshipamba			0	0	2500	2900		2500 - 2900			liana enrededera; flores moradas; furtos bayas redondas, verdes y moradas; hojas espathuladas, pubescentes y glaucas al enves		Ecuador, Imbabura, Shanshipamba
Solanaceae	Solanum aureum Dunal [1]	Solanum	aureum	Dunal		Harling, G.		13239		Andersson, L.	MO	6	4	1974	6 Apr 1974	Apr	Southern America	Western South America	Ecuador	Cañar			norht of Biblian		-2.7	-78.8667	2900	3200		2900 - 3200			liana; corolla bluish violet	low scrub and transition to páramo	Ecuador, Cañar: norht of Biblian
Solanaceae	Solanum aureum Dunal [1]	Solanum	aureum	Dunal		Humbles, J.		6067			MO	4	1	1973	4 Jan 1973	Jan	Southern America	Western South America	Ecuador	Carchi		El Ángel	seven miles north of town going towards páramo El Angel		-0.716667	-77.9333	3300	0		3300			vines with purple flowers and black fruits		Ecuador, Carchi, El Ángel: seven miles north of town going towards páramo El Angel
Solanaceae	Solanum aureum Dunal [1]	Solanum	aureum	Dunal		López M, A.		8926		Sagástegui, A.; Mostacero, J. & Lípez, S.	MO	15	9	1981	15 Sep 1981	Sep	Southern America	Western South America	Peru	Piura	Huancabamba		Cruz Blanca-Turmalina		0	0	2600	0		2600			arbusto alto de flores amoratadas	borde carretera	Peru, Piura, Huancabamba: Cruz Blanca-Turmalina
Solanaceae	Solanum aureum Dunal [1]	Solanum	aureum	Dunal		Weberbauer, A.		6411			F	0	0	1909	1909		Southern America	Western South America	Peru				[perhaps Ayabaca?]		0	0	0	0							Peru: [perhaps Ayabaca?]
Solanaceae	Solanum aureum Dunal [1]	Solanum	aureum	Dunal		Cuatrecasas, J.		20605			F, US	12	4	1946	12 Apr 1946	Apr	Southern America	Western South America	Colombia	Valle del Cauca		Cuchilla de Barragán	Cordillera Central, vertiente occidental, hoya del Río Bugalagrande		0	0	3250	3270		3250 - 3270					Colombia, Valle del Cauca, Cuchilla de Barragán: Cordillera Central, vertiente occidental, hoya del Río Bugalagrande
Solanaceae	Solanum aureum Dunal [1]	Solanum	aureum	Dunal		Zak, V.		2393			F, MO	12	8	1987	12 Aug 1987	Aug	Southern America	Western South America	Ecuador	Cañar			carretera Alausi-Cañar, desvio a Oyashig-Hacda. El Carmen al N de Cañar		-2.35	-78.9333	3270	3700		3270 - 3700			bejuco; caliz café; corola lila; botones y frutos verdes	restos de vegetación andina y pajonal, con vegetacií representativa de Melastomataceae, Araliaceae; suelo humifero, humedo	Ecuador, Cañar: carretera Alausi-Cañar, desvio a Oyashig-Hacda. El Carmen al N de Cañar
Solanaceae	Solanum aureum Dunal [1]	Solanum	aureum	Dunal		Zak, V.		2416			F	12	8	1987	12 Aug 1987	Aug	Southern America	Western South America	Ecuador	Cañar			carretera Alausi-Cañar, desvio a Oyashig-Hacda. El Carmen al N de Cañar		-2.35	-78.9333	3270	3700		3270 - 3700			bejuco; caliz verde; corola lila; frutos verdes	restos de vegetación andina y pajonal, con vegetacií representativa de Melastomataceae, Araliaceae; suelo humifero, humedo	Ecuador, Cañar: carretera Alausi-Cañar, desvio a Oyashig-Hacda. El Carmen al N de Cañar
Solanaceae	Solanum aureum Dunal [1]	Solanum	aureum	Dunal		Zak, V.		2400			F, MO	12	8	1987	12 Aug 1987	Aug	Southern America	Western South America	Ecuador	Cañar			carretera Alausi-Cañar, desvio a Oyashig-Hacda. El Carmen al N de Cañar		-2.35	-78.9333	3270	3700		3270 - 3700			bejuco; caliz café; corola lila; botones y frutos verdes	restos de vegetación andina y pajonal, con vegetacií representativa de Melastomataceae, Araliaceae; suelo humifero, humedo	Ecuador, Cañar: carretera Alausi-Cañar, desvio a Oyashig-Hacda. El Carmen al N de Cañar
Solanaceae	Solanum aureum Dunal [1]	Solanum	aureum	Dunal		Zak, V.		2403			F, S	12	8	1987	12 Aug 1987	Aug	Southern America	Western South America	Ecuador	Cañar			carretera Alausi-Cañar, desvio a Oyashig-Hacda. El Carmen al N de Cañar		-2.35	-78.9333	3270	3700		3270 - 3700			bejuco; caliz verde; corola lila; frutos verdes	restos de vegetación andina y pajonal, con vegetacií representativa de Melastomataceae, Araliaceae; suelo humifero, humedo	Ecuador, Cañar: carretera Alausi-Cañar, desvio a Oyashig-Hacda. El Carmen al N de Cañar
Solanaceae	Solanum aureum Dunal [1]	Solanum	aureum	Dunal		Zak, V.		1457			F	5	12	1986	5 Dec 1986	Dec	Southern America	Western South America	Ecuador	Imbabura			carretera Cotachaci-Cuicocha-Apuela		0.283333	-78.3833	2800	3000		2800 - 3000			bejuco; caliz verde; corola blanca y frutos verdes	bosque nublado de vegetación andina, con dominancia de Lauraceae, Araliaceae etc.; borde de carretero	Ecuador, Imbabura: carretera Cotachaci-Cuicocha-Apuela
Solanaceae	Solanum aureum Dunal [1]	Solanum	aureum	Dunal		Acosta-Solís, M.		14422			F	16	11	1949	16 Nov 1949	Nov	Southern America	Western South America	Ecuador	Imbabura			Shanshipamba-La Esperanza		0	0	2950	0		2950			sarmentosa como liana; flores moradas; frutos en bayas negras y verdes; hojas ampuladas, pubescentes en el énves		Ecuador, Imbabura: Shanshipamba-La Esperanza
Solanaceae	Solanum aureum Dunal [1]	Solanum	aureum	Dunal		Acosta-Solís, M.		11204			F	27	9	1945	27 Sep 1945	Sep	Southern America	Western South America	Ecuador	Pichincha			entre Oyacachi y Comenia, Cordillera Oriental		0	0	3000	0		3000			leñosa de flores azulinas; hojas lanceoladas		Ecuador, Pichincha: entre Oyacachi y Comenia, Cordillera Oriental
Solanaceae	Solanum aureum Dunal [1]	Solanum	aureum	Dunal		Acosta-Solís, M.		11148			F	26	9	1945	26 Sep 1945	Sep	Southern America	Western South America	Ecuador	Pichincha	Cantón Cayambe	Oyacachi	Cordillera Oriental		-0.2	-78.0833	3200	0		3200			trepadora; flores violadas, anteras amarillas		Ecuador, Pichincha, Cantón Cayambe, Oyacachi: Cordillera Oriental
Solanaceae	Solanum aureum Dunal [1]	Solanum	aureum	Dunal		Zak, V.		1845			F, MO	22	3	1987	22 Mar 1987	Mar	Southern America	Western South America	Ecuador	Pichincha			carretera Quito-Guantopugro-Yanacocha		-0.0833333	-78.4833	3400	3500		3400 - 3500			bejuco; caliz verde; corola lila; frutos verdes	bosque andino de vegetación de borde de potrero	Ecuador, Pichincha: carretera Quito-Guantopugro-Yanacocha
Solanaceae	Solanum aureum Dunal [1]	Solanum	aureum	Dunal		Palacios, W.		6906			MO	24	1	1991	24 Jan 1991	Jan	Southern America	Western South America	Ecuador	Pichincha	Cantón Quito	Pifo	Hacienda Los Andes		-0.216667	-78.2667	3500	0		3500			liana sobre dosel; caliz verde-purpura; corola violeta, anteras amarillas	páramo, bosque muy humedo montano, suelos volcanicos	Ecuador, Pichincha, Cantón Quito, Pifo: Hacienda Los Andes
Solanaceae	Solanum aureum Dunal [1]	Solanum	aureum	Dunal		Cuamacás, B.		579		Gudiño, E. & Gudiño, D.	MO	2	1	2000	2 Jan 2000	Jan	Southern America	Western South America	Ecuador	Pichincha	Cantón Cayambe	Reserva Cayambe-Coca	zona de amortiguamiento		0.116667	-77.95	3200	3400		3200 - 3400			flores blanco-violaceas; frutos verdes	bosque húmedo montano	Ecuador, Pichincha, Cantón Cayambe, Reserva Cayambe-Coca: zona de amortiguamiento
Solanaceae	Solanum aureum Dunal [1]	Solanum	aureum	Dunal		Camp, W.H.	E-	3940			MO	29	6	1945	29 Jun 1945	Jun	Southern America	Western South America	Ecuador	Azuay			Cruz Pamba region above Baños, ca. 15 km southwest of Cuenca		-2.96667	-79.1167	2743	3048		2743 - 3048			leaves deep green above, light green below; corolla pale cream, streaked or sometimes heavily tinged with violet; fruit nigrescent violet [collected by M. Giler & F. Prieto]		Ecuador, Azuay: Cruz Pamba region above Baños, ca. 15 km southwest of Cuenca
Solanaceae	Solanum aureum Dunal [1]	Solanum	aureum	Dunal		Boeke, J.D.		595			GH, MO	26	12	1976	26 Dec 1976	Dec	Southern America	Western South America	Ecuador	Azuay	Cantón Cuenca	Yanasacha	Parroquia Baños		-2.88333	-78.8	2925	0		2925			lianoid; corolla violet, anthers yellow	second growth forest, matorral, wtih scattered pastures	Ecuador, Azuay, Cantón Cuenca, Yanasacha: Parroquia Baños
Solanaceae	Solanum aureum Dunal [1]	Solanum	aureum	Dunal		Harling, G.		8218		Storm, G. & Strom, B.	MO	11	4	1968	11 Apr 1968	Apr	Southern America	Western South America	Ecuador	Azuay		Campamento Molón	road in construction Sigsig-Gualaquiza		-3.23333	-78.7	2900	3000		2900 - 3000			liana; corolla pale violet; fruit bluish violet		Ecuador, Azuay, Campamento Molón: road in construction Sigsig-Gualaquiza
Solanaceae	Solanum aureum Dunal [1]	Solanum	aureum	Dunal		Juncosa, A.		2335			MO	23	2	1984	23 Feb 1984	Feb	Southern America	Western South America	Ecuador	Carchi			near El Angel on old road to Tulcán		0.666667	-77.9167	3060	3180		3060 - 3180			strggling plant to 1.5 m; corolla blue	roadside	Ecuador, Carchi: near El Angel on old road to Tulcán
Solanaceae	Solanum aureum Dunal [1]	Solanum	aureum	Dunal		Palacios, W.		11547			MO	30	10	1993	30 Oct 1993	Oct	Southern America	Western South America	Ecuador	Carchi	Cantón Espejo	Reserva Ecológica El Ángel	Libertad-Morán, El Salado		0.7	-77.95	3300	0		3300			arbusto-liana; corola violeta	bosque muy húmedo montano, páramo con Espeletia, con manchas de bosques	Ecuador, Carchi, Cantón Espejo, Reserva Ecológica El Ángel: Libertad-Morán, El Salado
Solanaceae	Solanum aureum Dunal [1]	Solanum	aureum	Dunal		Zak, V.		2360			F, F, MO	9	8	1987	9 Aug 1987	Aug	Southern America	Western South America	Ecuador	Chimborazo	Cantón Riobamba	Parque Nacional Sangay	carretera Chimborazo-Chambo-Pungalá-Alao		0	0	3150	0		3150			bejuco; caliz morado; corola lila; frutos verdes	zona húmeda, especies representativas de Vllea, Melastomataceae, Asteraceae etc.	Ecuador, Chimborazo, Cantón Riobamba, Parque Nacional Sangay: carretera Chimborazo-Chambo-Pungalá-Alao
Solanaceae	Solanum aureum Dunal [1]	Solanum	aureum	Dunal		Acosta-Solís, M.		7575	A		F	1	3	1944	1 Mar 1944	Mar	Southern America	Western South America	Ecuador	Chimborazo		Cubillín	Cordillera Oriental		-1.83333	-78.4167	3300	3400		3300 - 3400			sarmentosa; flores moradas o violadas; formando cunuros en los cetos	bosque andino	Ecuador, Chimborazo, Cubillín: Cordillera Oriental
Solanaceae	Solanum aureum Dunal [1]	Solanum	aureum	Dunal		Zak, V.		1635			F	18	2	1986	18 Feb 1986	Feb	Southern America	Western South America	Ecuador	Chimborazo		Bayushig	carretera Riobamba-Penipe-Bayushig		-1.63333	-78.5667	3400	3600		3400 - 3600			hierba de 50 cm; flores violetas	vegetación intervenida y borde de potrero	Ecuador, Chimborazo, Bayushig: carretera Riobamba-Penipe-Bayushig
Solanaceae	Solanum aureum Dunal [1]	Solanum	aureum	Dunal		Cerón, C.E.		11842		Montesdeoca, M. & Craing, C.	MO	18	8	1990	18 Aug 1990	Aug	Southern America	Western South America	Ecuador	Chimborazo	Cantón Riobamba	Parque Nacional Sangay	páramo de Pinlilligue, entre Alao y La Tranca		-1.86667	-78.45	3300	3700		3300 - 3700			trepadora; flores moradas; frutos redondos morados	bosque muy húmedo sub-alpino	Ecuador, Chimborazo, Cantón Riobamba, Parque Nacional Sangay: páramo de Pinlilligue, entre Alao y La Tranca
Solanaceae	Solanum aureum Dunal [1]	Solanum	aureum	Dunal		Dorr, L.J.		6207		Barnett, L.C.	MO	2	12	1988	2 Dec 1988	Dec	Southern America	Western South America	Ecuador	Chimborazo			3 km E of Alao, above Río Alao, on road to Huamboya (Morona-Santiago)	ca.	-1.83333	-78.5833	0	0					shrub; petals purple, anthers yellow; fruit green, turning black	fence row	Ecuador, Chimborazo: 3 km E of Alao, above Río Alao, on road to Huamboya (Morona-Santiago)
Solanaceae	Solanum aureum Dunal [1]	Solanum	aureum	Dunal		Spruce, R.		5741			LE	0	0	1857	1857		Southern America	Western South America	Ecuador				In Andibus Ecuadorensibus		0	0	0	0							Ecuador: In Andibus Ecuadorensibus
Solanaceae	Solanum aureum Dunal [1]	Solanum	aureum	Dunal		Schimpff, H.J.F.		810			G	15	3	1934	15 Mar 1934	Mar	Southern America	Western South America	Ecuador	Chimborazo	Cantón Riobamba	Riobamba			-1.66667	-78.6333	3300	0		3300					Ecuador, Chimborazo, Cantón Riobamba, Riobamba
Solanaceae	Solanum aureum Dunal [1]	Solanum	aureum	Dunal		Schimpff, H.J.F.		896			G	22	3	1934	22 Mar 1934	Mar	Southern America	Western South America	Ecuador	Chimborazo	Cantón Riobamba	Riobamba			-1.66667	-78.6333	3300	0		3300				paramo	Ecuador, Chimborazo, Cantón Riobamba, Riobamba
Solanaceae	Solanum aureum Dunal [1]	Solanum	aureum	Dunal		Rose, J.N.		22963		Pachano, A. & Rose, G.	GH, US	24	9	1918	24 Sep 1918	Sep	Southern America	Western South America	Ecuador	Azuay		Cumbe			-3.55	-79.2333	0	0							Ecuador, Azuay, Cumbe
Solanaceae	Solanum aureum Dunal [1]	Solanum	aureum	Dunal		Hitchcock, A.S.		21497			GH, US	6	9	1923	6 Sep 1923	Sep	Southern America	Western South America	Ecuador	Loja			between Loja and San Lucas		-3.83333	-79.2167	2100	2600		2100 - 2600			shrubby vine; flowers lilac	along Agave hedge	Ecuador, Loja: between Loja and San Lucas
Solanaceae	Solanum aureum Dunal [1]	Solanum	aureum	Dunal		Hitchcock, A.S.		20947			GH, US	10	8	1923	10 Aug 1923	Aug	Southern America	Western South America	Ecuador	Carchi		La Rinconada	ranch between Ibarra and Tulcán		0	0	3000	0		3000					Ecuador, Carchi, La Rinconada: ranch between Ibarra and Tulcán
Solanaceae	Solanum aureum Dunal [1]	Solanum	aureum	Dunal		Sparre, B.		17727			S	19	7	1967	19 Jul 1967	Jul	Southern America	Western South America	Ecuador	Pichincha		Hac. Paluguillo	on road Pifo-Papallacta		-0.283333	-78.2333	3200	0		3200				quebrada vegetation	Ecuador, Pichincha, Hac. Paluguillo: on road Pifo-Papallacta
Solanaceae	Solanum aureum Dunal [1]	Solanum	aureum	Dunal		Holm-Nielsen, L.		6321		Jeppesen, S.; Lojnant, B. & Ollgaard, B.	S	24	5	1973	24 May 1973	May	Southern America	Western South America	Ecuador	Imbabura		Laguna Cuicocha	crater lake 30 W of Ibarra, steep slopes around lake and on the smaller island in the lake		0.3	-78.3667	3100	0	ca.	3100			flowers light yellow, stamens yellow; scandent shrub several metres long		Ecuador, Imbabura, Laguna Cuicocha: crater lake 30 W of Ibarra, steep slopes around lake and on the smaller island in the lake
Solanaceae	Solanum aureum Dunal [1]	Solanum	aureum	Dunal		Holm-Nielsen, L.		1541		Jeppesen, S.	S	9	7	1968	9 Jul 1968	Jul	Southern America	Western South America	Ecuador	Cotopaxi		Pilalo			-0.95	-79.0333	2400	0		2400			creeping over the ground and twining in bushes; shoots very long; flowers lilac		Ecuador, Cotopaxi, Pilalo
Solanaceae	Solanum aureum Dunal [1]	Solanum	aureum	Dunal		Holm-Nielsen, L.		5207		Jeppesen, S.; Lojnant, B. & Ollgaard, B.	S	14	5	1973	14 May 1973	May	Southern America	Western South America	Ecuador	Carchi		El Ángel	ca. 2 km along the road El Angel-Tulcán		0.633333	-77.9167	3150	3300		3150 - 3300			shrub, more or less hanging, more than 2 m long; flowers light blue; ripe berries black	hedges along the road	Ecuador, Carchi, El Ángel: ca. 2 km along the road El Angel-Tulcán
Solanaceae	Solanum aureum Dunal [1]	Solanum	aureum	Dunal		Sparre, B.		14280			S	28	1	1967	28 Jan 1967	Jan	Southern America	Western South America	Ecuador	Carchi			Quebrada del Río Angel, 3 km NE of San Isidro on road to El Angel		0.583333	-77.9667	0	0							Ecuador, Carchi: Quebrada del Río Angel, 3 km NE of San Isidro on road to El Angel
Solanaceae	Solanum aureum Dunal [1]	Solanum	aureum	Dunal		Jameson, W.		s.n.			US	0	10	1864	Oct 1864	Oct	Southern America	Western South America	Ecuador	Tungarahua	Cantón Mocha	Mocha			-1.41667	-78.6667	0	0						in sepibus	Ecuador, Tungarahua, Cantón Mocha, Mocha
Solanaceae	Solanum aureum Dunal [1]	Solanum	aureum	Dunal		Acosta-Solís, M.		10571			F	19	7	1945	19 Jul 1945	Jul	Southern America	Western South America	Ecuador	Carchi		Páramo del Ángel			0.716667	-77.9667	3300	3800		3300 - 3800			solanacea trepadora; flores moradas	páramo	Ecuador, Carchi, Páramo del Ángel
Solanaceae	Solanum aureum Dunal [1]	Solanum	aureum	Dunal		Pennell, F.W.		7464			PH	29	6	1922	29 Jun 1922	Jun	Southern America	Western South America	Colombia	Cauca		Cerro Santa Ana			0	0	2700	3000		2700 - 3000			shrub; corolla white, anthers yellow	shrub zone (paramillo)	Colombia, Cauca, Cerro Santa Ana
Solanaceae	Solanum aureum Dunal [1]	Solanum	aureum	Dunal		Sparre, B.		13335			MO	10	12	1966	10 Dec 1966	Dec	Southern America	Western South America	Ecuador	Imbabura		Lago Cuicocha			0	0	2900	3000		2900 - 3000					Ecuador, Imbabura, Lago Cuicocha
Solanaceae	Solanum aureum Dunal [1]	Solanum	aureum	Dunal		Palacios, W.		11803			MO	7	11	1993	7 Nov 1993	Nov	Southern America	Western South America	Ecuador	Carchi	Montúfar		San Gabriel - Las Delicias.		0.65	-77.8667	3200	0		3200			Liana sobre sotobosque. Cáliz verde-violáceo. Corola verde-clara.	Matorral secundario. Bosque muy humedo montano. Suelos de origen volcanico.	Ecuador, Carchi, Montúfar: San Gabriel - Las Delicias.
Solanaceae	Solanum boerhaviifolium Sendtn.	Solanum	boerhaviifolium	Sendtn.		Anonymous		1792			BM	0	0	0			Southern America	Brazil	Brazil				[sin loc.]		0	0	0	0							Brazil: [sin loc.]
Solanaceae	Solanum boldoense Dunal & A.DC.	Solanum	boldoense	Dunal & A.DC.		Wright, C.		3023			BM, GH, K, MA	0	0	1860	1860		Southern America	Caribbean	Cuba						22.0988	-79.32	0	0							Cuba
Solanaceae	Solanum boldoense Dunal & A.DC.	Solanum	boldoense	Dunal & A.DC.		Rugel, F.		145			A, BM, K	0	0	1849	1849		Southern America	Caribbean	Cuba						22.0988	-79.32	0	0							Cuba
Solanaceae	Solanum boldoense Dunal & A.DC.	Solanum	boldoense	Dunal & A.DC.		Wright, C.		381			G, G, GH, GOET, K, LE, MO, PH, S, US	0	0	1856	1856		Southern America	Caribbean	Cuba	Las Tunas			In Cuba Orientali [note on US sheet - "fl. purple, Cliffs, Rio Sta. Cruz, July"]		21.1451	-76.8386	0	0					scandent on bushes and trees to the height of 20 ft.		Cuba, Las Tunas: In Cuba Orientali [note on US sheet - "fl. purple, Cliffs, Rio Sta. Cruz, July"]
Solanaceae	Solanum boldoense Dunal & A.DC.	Solanum	boldoense	Dunal & A.DC.		Wright, C.		2023			G, MO	0	0	1860	1860		Southern America	Caribbean	Cuba						22.4737	-80.3591	0	0							Cuba
Solanaceae	Solanum boldoense Dunal & A.DC.	Solanum	boldoense	Dunal & A.DC.		Britton, N.L.		6674		Earle, F.S. & Gager, C.S.	F, US	31	8	1910	31 Aug 1910	Aug	Southern America	Caribbean	Cuba	Pinar del Río		San Diego de los Baños			0	0	0	0							Cuba, Pinar del Río, San Diego de los Baños
Solanaceae	Solanum boldoense Dunal & A.DC.	Solanum	boldoense	Dunal & A.DC.		Anonymous		s.n.			K	0	0	0			Southern America	Caribbean	Jamaica				sin. loc.		0	0	0	0							Jamaica: sin. loc.
Solanaceae	Solanum boldoense Dunal & A.DC.	Solanum	boldoense	Dunal & A.DC.		Ekman, E.L.		s.n.			S	29	9	1920	29 Sep 1920	Sep	Southern America	Caribbean	Cuba	Pinar del Río		San Cristobal	Loma del Pimiento		22.7667	-83.5	0	0					a vine, fl. blue	in thickets	Cuba, Pinar del Río, San Cristobal: Loma del Pimiento
Solanaceae	Solanum boldoense Dunal & A.DC.	Solanum	boldoense	Dunal & A.DC.		Ekman, E.L.		17544			S	14	9	1923	14 Sep 1923	Sep	Southern America	Caribbean	Cuba	Pinar del Río			on the road between Mameyar and El Toro		0	0	0	0					a vine, fls. blue	limestone	Cuba, Pinar del Río: on the road between Mameyar and El Toro
Solanaceae	Solanum boldoense Dunal & A.DC.	Solanum	boldoense	Dunal & A.DC.		Sessé, M.		5381	bis	Mociño, J.M.	MA	0	0	0			Southern America	Caribbean	Cuba						0	0	0	0							Cuba	Type of Solanum boldoense Dunal & A.DC. (isolectotype MA)
Solanaceae	Solanum boldoense Dunal & A.DC.	Solanum	boldoense	Dunal & A.DC.		Sessé, M.		1503		Mociño, J.M.	MA	0	0	0			Southern America	Caribbean	Cuba						0	0	0	0					solanum inerme caule scandens foliis cordatis, ovatis, panicula termanili dichotomi nutante_x000D_ In Hava et Queretaro		Cuba	Type of Solanum boldoense Dunal & A.DC. (lectotype MA)
Solanaceae	Solanum boldoense Dunal & A.DC.	Solanum	boldoense	Dunal & A.DC.		Plée, A.		s.n.			P	0	0	0					?				"Antilles. Porto Rico"		0	0	0	0							?: "Antilles. Porto Rico"
Solanaceae	Solanum boldoense Dunal & A.DC.	Solanum	boldoense	Dunal & A.DC.		Sessé, M.		s.n.		Mociño, J.	F	0	0	0			Southern America	Caribbean	Cuba						0	0	0	0							Cuba	Type of Solanum scandens Sessé & Moc. (type (unspecified) F)
Solanaceae	Solanum boldoense Dunal & A.DC.	Solanum	boldoense	Dunal & A.DC.		Sessé, M.		s.n.		Mociño, J.	F	0	0	0			Southern America	Caribbean	Cuba						0	0	0	0							Cuba	Type of Solanum scandens Sessé & Moc. (type (unspecified) F)
Solanaceae	Solanum boldoense Dunal & A.DC.	Solanum	boldoense	Dunal & A.DC.	CUL	Wright, C.		156			GOET	0	0	1861	1861		Southern America	Caribbean	Cuba			San Andre			21.3333	-76.5	0	0					flowers pure white		Cuba, San Andre
Solanaceae	Solanum boldoense Dunal & A.DC.	Solanum	boldoense	Dunal & A.DC.		Karwinski, W.H.		s.n.			LE	0	0	1841	1841		Southern America	Caribbean	Cuba			Havana			23.1087	-82.3872	0	0							Cuba, Havana
Solanaceae	Solanum boldoense Dunal & A.DC.	Solanum	boldoense	Dunal & A.DC.		Anonymous		s.n.			LE	0	0	0			Southern America	Caribbean	Jamaica				sin. loc.		0	0	0	0					[Herb. Ledebout]		Jamaica: sin. loc.
Solanaceae	Solanum boldoense Dunal & A.DC.	Solanum	boldoense	Dunal & A.DC.		Delessert, H.		s.n.			G	0	0	0			Southern America	Caribbean	Cuba			Havana			23.1087	-82.3872	0	0							Cuba, Havana
Solanaceae	Solanum boldoense Dunal & A.DC.	Solanum	boldoense	Dunal & A.DC.		Clark, J.L.		10597		Clavijo, L.; Canizares, M.; Matos, J. & Oviedo P, R.	BM	20	12	2008	20 Dec 2008	Dec	Southern America	Caribbean	Cuba	Pinar del Río	La Palma	Pan de Guajaibón	trail on or naer summit of Pan de Guajaibón		22.79	-83.3542	700	0		700			scandent herbaceous vine growig in full sunlight; petals dark blue, anthers bright yellow [photos with JLC at UNA]		Cuba, Pinar del Río, La Palma, Pan de Guajaibón: trail on or naer summit of Pan de Guajaibón
Solanaceae	Solanum boldoense Dunal & A.DC.	Solanum	boldoense	Dunal & A.DC.		Jack, J.G.		6823			A	5	12	1928	5 Dec 1928	Dec	Southern America	Caribbean	Cuba	Santa Clara		Las Lagunas	Buenos Aires		20.2363	-75.7518	762	0		762			scandent or climbing on small trees; fruit red, lustrous		Cuba, Santa Clara, Las Lagunas: Buenos Aires
Solanaceae	Solanum boldoense Dunal & A.DC.	Solanum	boldoense	Dunal & A.DC.		León, B.r.o.		12543			GH	29	10	1925	29 Oct 1925	Oct	Southern America	Caribbean	Cuba	Pinar del Río		Santa Cruz de los Pinos	vicinity of Taco-Taco River		22.6741	-83.0932	0	0							Cuba, Pinar del Río, Santa Cruz de los Pinos: vicinity of Taco-Taco River
Solanaceae	Solanum boldoense Dunal & A.DC.	Solanum	boldoense	Dunal & A.DC.		Howard, R.A.		12255			GH	1	8	1950	1 Aug 1950	Aug	Southern America	Caribbean	Haiti			La Hotte	between La Cueva and Placer Bonita		18.6	-71.9167	1067	1524		1067 - 1524			herbaceous vine; flowers blue-purple		Haiti, La Hotte: between La Cueva and Placer Bonita
Solanaceae	Solanum boldoense Dunal & A.DC.	Solanum	boldoense	Dunal & A.DC.		Gonzales, A.		177			GH	18	9	1941	18 Sep 1941	Sep	Southern America	Caribbean	Cuba	Las Villas		Gavinas	Trinidad Mountains, San Blas-Buenos Aires		22.36	-80.6367	0	0					vine		Cuba, Las Villas, Gavinas: Trinidad Mountains, San Blas-Buenos Aires
Solanaceae	Solanum boldoense Dunal & A.DC.	Solanum	boldoense	Dunal & A.DC.		Anonymous		s.n.			PH	0	0	0			Southern America	Caribbean	Cuba				sin. loc.		0	0	0	0							Cuba: sin. loc.
Solanaceae	Solanum boldoense Dunal & A.DC.	Solanum	boldoense	Dunal & A.DC.		Anonymous		s.n.			PH	0	0	0			Southern America	Caribbean	Cuba				sin. loc.		0	0	0	0							Cuba: sin. loc.
Solanaceae	Solanum boldoense Dunal & A.DC.	Solanum	boldoense	Dunal & A.DC.		Anonymous		s.n.			PH	0	0	0			Southern America	Caribbean	Cuba				sin. loc.		0	0	0	0							Cuba: sin. loc.
Solanaceae	Solanum californicum Dunal	Solanum	californicum	Dunal		Sessé, M.		s.n.		Mociño, J.	G	0	0	0			Northern America	North-Central U.S.A.	United States of America	California					0	0	0	0							United States of America, State: California	Type of Solanum californicum Dunal (syntype G)
Solanaceae	Solanum calileguae Cabrera	Solanum	calileguae	Cabrera		Nee, M.		50809		Bohs, L.	BM, MO	18	4	2000	18 Apr 2000	Apr	Southern America	Southern South America	Argentina	Jujuy	Valle Grande		ca. 1 km (by air) E on trail from San Francisco towards Altos de Calilegua		-23.634	-64.9333	1700	0		1700			vine through and over shrubs; leaves heterophyllous, from simple to 5-foliolate, some petioles twining; corolla 5 angled in bud; corolla face white, the outside of corolla partially violet, anthers yellow	humid forest on steep slopes, with <em>Juglans australis</em>	Argentina, Jujuy, Valle Grande: ca. 1 km (by air) E on trail from San Francisco towards Altos de Calilegua
Solanaceae	Solanum calileguae Cabrera	Solanum	calileguae	Cabrera		Nee, M.		50768		Bohs, L.	CORD, MO	14	4	2000	14 Apr 2000	Apr	Southern America	Southern South America	Argentina	Jujuy	Valle Grande		2 km N of Abra de Cañas on road from Calilegua to Valle Grande, 14 km by road S of San Francisco		-23.6655	-64.9027	1600	0		1600			herbaceous vine; leaves with some dark purple beneath; all sterile [juvenile]	steep forested slopes with humid forest of <em>Juglans australis</em>, <em>Podocarpus parletorei</em>	Argentina, Jujuy, Valle Grande: 2 km N of Abra de Cañas on road from Calilegua to Valle Grande, 14 km by road S of San Francisco
Solanaceae	Solanum calileguae Cabrera	Solanum	calileguae	Cabrera		Krapovickas, A.		26583		Schinini, A. & Quarín, C.	G, MO	8	11	1974	8 Nov 1974	Nov	Southern America	Southern South America	Argentina	Jujuy	Ledesma	Abra de las Cañas	camino a Velle Grande, 24 km NW de Libertador Gral. S. Martín		-23.5	-64.8333	1600	0		1600			flores blancas; apoyante	en selva	Argentina, Jujuy, Ledesma, Abra de las Cañas: camino a Velle Grande, 24 km NW de Libertador Gral. S. Martín
Solanaceae	Solanum calileguae Cabrera	Solanum	calileguae	Cabrera		Nee, M.		50756		Bohs, L. & Sérsic, A.	CORD	13	4	2000	13 Apr 2000	Apr	Southern America	Southern South America	Argentina	Jujuy	Palpalá	Cerro Zapla	above Quebrada Los Tomates, on road to Cerro Zapla	ca.	-24.2167	-65.0833	1850	0		1850			vine to several meters; stem 1 cm in diameter; leaves polymorphic, from entire to deeply pinnatifid; some petioles coiling at base; only buds present	cloud forest with <em>Cedrela</em>, <em>Alnus acuminata</em>, <em>Podocarpus parlatorei </em>on steep slopes	Argentina, Jujuy, Palpalá, Cerro Zapla: above Quebrada Los Tomates, on road to Cerro Zapla
Solanaceae	Solanum calileguae Cabrera	Solanum	calileguae	Cabrera		Ahumada, O.		8178		Agüero, J.	CORD	28	9	1998	28 Sep 1998	Sep	Southern America	Southern South America	Argentina	Salta	Santa Victoria		camino al Río San José, desde el desvio del camino de Los Toldos a Lipeo		-22.35	-64.75	1823	0		1823				yungas, con dominancia de Cedrela, Juglans y Podocarpus	Argentina, Salta, Santa Victoria: camino al Río San José, desde el desvio del camino de Los Toldos a Lipeo
Solanaceae	Solanum clavatum Rusby	Solanum	clavatum	Rusby		Vaid, K.M.		23533			A	26	1	1953	26 Jan 1953	Jan	Asia-Tropical	Indian Subcontinent	India	Tamilnadu		Ooty	south India.		0	0	2286	0		2286			about 1.5 ft; flowers white; fruits beautiful orange-red colour.	Common.	India, Tamilnadu, Ooty: south India.
Solanaceae	Solanum coalitum S.Knapp	Solanum	coalitum	S.Knapp		Bohs, L.		3320		Clark, J. & Bennett, J.R.	BM, LOJA, QCNE	27	3	2005	27 Mar 2005	Mar	Southern America	Western South America	Ecuador	Loja		Yangana	Cerro Toledo, ascending road from Yangana to Numbala toward the antennas. Area next to antennas at summit of cerro.		-4.40098	-79.1057	3400	0		3400			Shrub 1 m tall; branches scandent. Corollas deep purple; anthers yellow. Fruits shiny black.		Ecuador, Loja, Yangana: Cerro Toledo, ascending road from Yangana to Numbala toward the antennas. Area next to antennas at summit of cerro.
Solanaceae	Solanum coalitum S.Knapp	Solanum	coalitum	S.Knapp		Lewis, G.P.		3719		Klitgaard, B.B.	AAU, BM, K, LOJA, NY, QCA, QCNE	14	11	1997	14 Nov 1997	Nov	Southern America	Western South America	Ecuador	Loja		Yangana-Valladolid	km 1.1, track to Sierra Toledo, km 18.5		-4.38333	-79.1	3250	0		3250			shrub 50-75 cm; leaves membraneous, discolorous, dark green slightly glossy above, pale yellowish green and dull below; calyces glossy black; corollas dark mauve-lavender, anthers yellow, style white, stigma pale green; globose fleshy fruits black	shrub páramo on rocky slopes	Ecuador, Loja, Yangana-Valladolid: km 1.1, track to Sierra Toledo, km 18.5	Type of Solanum coalitum S.Knapp (holotype LOJA, isotypes AAU, BM, K, NY, QCA, QCNE)
Solanaceae	Solanum coalitum S.Knapp	Solanum	coalitum	S.Knapp		Jaramillo, J.		10606			AAU	28	12	1988	28 Dec 1988	Dec	Southern America	Western South America	Ecuador	Loja			carretera Yangana-Toledo		0	0	3420	0		3420			arbusto de 1 m; caliz morado; corola violeta	vegetación de páramo con matorrales de vegetación arbustiva y arborea, suelo humífero	Ecuador, Loja: carretera Yangana-Toledo
Solanaceae	Solanum coalitum S.Knapp	Solanum	coalitum	S.Knapp		Jorgensen, P.M.		65686		Madsen, J.	AAU, BM	28	12	1988	28 Dec 1988	Dec	Southern America	Western South America	Ecuador	Loja			Yangana-Cerro Toledo, páramo of Cerro Toledo		0	0	3420	0		3420			shrub 0.6 m; corolla violet, stamens yellow	páramo	Ecuador, Loja: Yangana-Cerro Toledo, páramo of Cerro Toledo
Solanaceae	Solanum coalitum S.Knapp	Solanum	coalitum	S.Knapp		Jorgensen, P.M.		2188		Ulloa, C. & Caranqui, J.	BM, NY	3	11	2000	3 Nov 2000	Nov	Southern America	Western South America	Ecuador	Loja			road from Yangana to Cerro Toledo, km 18-22 to antennas		-4.38333	-79.1068	3460	0		3460			shrub 0.5 m; flowers violet, anthers golden yellow	rocky, sandy páramo, dry season	Ecuador, Loja: road from Yangana to Cerro Toledo, km 18-22 to antennas
Solanaceae	Solanum coalitum S.Knapp	Solanum	coalitum	S.Knapp		Madsen, J.		86333			BM	30	10	1989	30 Oct 1989	Oct	Southern America	Western South America	Ecuador	Loja		Cerro Toledo			-4.38333	-79.1167	2500	3400		2500 - 3400				montane forest and páramo	Ecuador, Loja, Cerro Toledo
Solanaceae	Solanum coalitum S.Knapp	Solanum	coalitum	S.Knapp		Madsen, J.		75641		Bloch, C. & Christensen, H.	BM	1	12	1988	1 Dec 1988	Dec	Southern America	Western South America	Ecuador	Loja		Cerro Toledo	Parque Nacional Podocarpus		-4.38333	-79.1167	3350	0		3350			creeping to erect subshrub; flowers violet; berries black	heath and chaparral	Ecuador, Loja, Cerro Toledo: Parque Nacional Podocarpus
Solanaceae	Solanum coalitum S.Knapp	Solanum	coalitum	S.Knapp		Øllgaard, B.		58162		Laegaard, S.; Thomsen, K.; Korning, J. & Illum, T.	BM	26	2	1985	26 Feb 1985	Feb	Southern America	Western South America	Ecuador	Loja		Cerro Toledo	E of Yangana, Parque Nacional Podocarpus		-4.4	-79.1167	3400	3450		3400 - 3450			low shrub; flowers violet	wet páramo around radio station	Ecuador, Loja, Cerro Toledo: E of Yangana, Parque Nacional Podocarpus
Solanaceae	Solanum crispum Ruiz & Pav. [2]	Solanum	crispum	Ruiz & Pav.		Anonymous		s.n.			W	0	1	1878	Jan 1878	Jan	Southern America	Southern South America	Chile	Región VIII (Bío-Bío)		Baños de Chillán			-36.9	-71.5167	0	0							Chile, Región VIII (Bío-Bío), Baños de Chillán
Solanaceae	Solanum crispum Ruiz & Pav. [2]	Solanum	crispum	Ruiz & Pav.		Landbeck, C.L.		s.n.			W	0	12	1862	Dec 1862	Dec	Southern America	Southern South America	Chile	Región IV (Coquimbo)		Illapel			-32.1667	-70.4	0	0							Chile, Región IV (Coquimbo), Illapel
Solanaceae	Solanum crispum Ruiz & Pav. [2]	Solanum	crispum	Ruiz & Pav.		Philippi, R.A.		s.n.			G, W	0	0	0			Southern America	Southern South America	Chile				Cordillera de Colchagua		-34.5833	-71.4	0	0							Chile: Cordillera de Colchagua	Type of Solanum sadae Phil. (isotype W)
Solanaceae	Solanum crispum Ruiz & Pav. [2]	Solanum	crispum	Ruiz & Pav.		Vidal, M.		s.n.			W	0	0	1889	1889		Southern America	Southern South America	Chile				Andes, prov. Curico		0	0	0	0							Chile: Andes, prov. Curico	Type of Solanum pannosum Phil. (isotype W)
Solanaceae	Solanum crispum Ruiz & Pav. [2]	Solanum	crispum	Ruiz & Pav.		Poeppig, E.F.		680			G-DC, W	0	11	0	Nov	Nov	Southern America	Southern South America	Chile				a Concepcion ad Antuco		0	0	0	0						frutecet. et sepib.	Chile: a Concepcion ad Antuco	Type of Solanum congestiflorum Dunal var. longifolium Dunal (syntypes G-DC, W)
Solanaceae	Solanum crispum Ruiz & Pav. [2]	Solanum	crispum	Ruiz & Pav.		DCI		1045		Brownless, P.; Gardner, M.F.; Hechenleiter V, P. & Thomas, P.	BM	28	1	2004	28 Jan 2004	Jan	Southern America	Southern South America	Chile	Región VIII (Bío-Bío)	Biobío		Antuco, Cordillera de los Andes, Fundo Los Ciervos, passing into El Toro hydroelectric central and crossing the Río Polcura		-37.2017	-71.4264	860	0		860			large shrub to 2 m tall with arching branches, fruits green	flt valley bottom dominated by <em>Nothofagus obliqua </em>(regenerating), <em>Lomatia hirsuta</em>, <em>Schinus polygamus</em>, <em>Proustia cuneifolia </em>and <em>Austrocedrus chilensis</em>	Chile, Región VIII (Bío-Bío), Biobío: Antuco, Cordillera de los Andes, Fundo Los Ciervos, passing into El Toro hydroelectric central and crossing the Río Polcura
Solanaceae	Solanum crispum Ruiz & Pav. [2]	Solanum	crispum	Ruiz & Pav.		Gardner, M.F.		6734		Knees, S.G.	BM	20	12	2003	20 Dec 2003	Dec	Southern America	Southern South America	Chile	Región IX (Araucanía)	Cautín		Villarrica, road from MEseta San Judas to western edge of Lago Colico		-39.1578	-73.0534	500	0		500			multistemmed shrub with vigorous water-stems arising from base and extending to 2 m tall; terminal growth of older stems distinctly bent; flowers lilac blue, almost finished; fruits gren	margin of secondary rainforest dominated by <em>Nothofagus obliqua</em>	Chile, Región IX (Araucanía), Cautín: Villarrica, road from MEseta San Judas to western edge of Lago Colico
Solanaceae	Solanum crispum Ruiz & Pav. [2]	Solanum	crispum	Ruiz & Pav.		DCI		903		Brownless, P.; Gardner, M.F.; Hechenleiter V, P. & Thomas, P.	BM	24	1	2004	24 Jan 2004	Jan	Southern America	Southern South America	Chile	Región IX (Araucanía)	Malleco		Victoria, Hotel El Bosque on Ruta 5 south-bound from Victoria		-38.2338	-72.3522	338	0		338			large shrub to 1.5 m with a large amount of fruit and the occasional lilac-blue flower	0.5 ha of remnant forest in a slight depression which is likely to be seasonally wet; associated species include <em>Maytenus boaria</em>, <em>Disacria</em>, <em>Luma apetala</em>, <em>Blepharocalyx cruckshankii</em>, <em>Azara microphylla</em>, <em>	Chile, Región IX (Araucanía), Malleco: Victoria, Hotel El Bosque on Ruta 5 south-bound from Victoria
Solanaceae	Solanum crispum Ruiz & Pav. [2]	Solanum	crispum	Ruiz & Pav.		Gardner, M.F.		6870		Knees, S.G.	BM	30	12	2003	30 Dec 2003	Dec	Southern America	Southern South America	Chile	Región IX (Araucanía)	Malleco		road from Victoria to Termas de Tolhuaca before Parque Nacional Tolhuaca near to Puente Tacadero		-38.2228	-71.8244	942	0		942			woody basal herb to 1.5 m tall; stems softly hairy; flowers pale lilac-purple	secondary <em>Nothofagus </em>(<em>N. dombeyi</em>, <em>N. obliqua</em> and <em>Discaria chcayae</em>) forest and meadows	Chile, Región IX (Araucanía), Malleco: road from Victoria to Termas de Tolhuaca before Parque Nacional Tolhuaca near to Puente Tacadero
Solanaceae	Solanum crispum Ruiz & Pav. [2]	Solanum	crispum	Ruiz & Pav.		Gardner, M.F.		6776		Knees, S.G.	BM	25	12	2003	25 Dec 2003	Dec	Southern America	Southern South America	Chile	Región VIII (Bío-Bío)	Ñuble		Chillán, road to Termas Chillán at Puente Torrealba		-36.9098	-71.4224	1514	0		1514			shrub to 2 m tall; leaves and stems bright green and flossy; corolla blue-mauve, staminal column orange yellow	rocky slopes above a fast-flowing river	Chile, Región VIII (Bío-Bío), Ñuble: Chillán, road to Termas Chillán at Puente Torrealba
Solanaceae	Solanum crispum Ruiz & Pav. [2]	Solanum	crispum	Ruiz & Pav.		Gardner, M.F.		6723		Knees, S.G.	BM	19	12	2003	19 Dec 2003	Dec	Southern America	Southern South America	Chile	Región XIV (Los Ríos)	Valdivia		Valdivia, coastal road from Curiñanco to Niebla		-39.7833	-73.2833	0	0					scandent subshrub; flowers lilac purple, stamens yellow; fruit green	amongst secondary vegetation with <em>Luma apiculata</em>	Chile, Región XIV (Los Ríos), Valdivia: Valdivia, coastal road from Curiñanco to Niebla
Solanaceae	Solanum crispum Ruiz & Pav. [2]	Solanum	crispum	Ruiz & Pav.		Boelcke, O.		10786		Correa, M.N.; Bacigalupo, N.M.; et al	SI	14	1	1964	14 Jan 1964	Jan	Southern America	Southern South America	Argentina	Neuquén	Minas		a 18 km de las Ovejas camino a las lagunas Epu-Lauquén, mallin de la Culebra		-36.9	-70.9167	1450	0		1450			corolas violeta intenso		Argentina, Neuquén, Minas: a 18 km de las Ovejas camino a las lagunas Epu-Lauquén, mallin de la Culebra
Solanaceae	Solanum crispum Ruiz & Pav. [2]	Solanum	crispum	Ruiz & Pav.		Philippi, R.A.		s.n.			K	0	0	0			Southern America	Southern South America	Chile	Región VIII (Bío-Bío)		Chillán			0	0	0	0							Chile, Región VIII (Bío-Bío), Chillán
Solanaceae	Solanum crispum Ruiz & Pav. [2]	Solanum	crispum	Ruiz & Pav.		Philippi, R.A.		s.n.			K	0	0	0			Southern America	Southern South America	Chile	Región VIII (Bío-Bío)		Chillán			0	0	0	0							Chile, Región VIII (Bío-Bío), Chillán
Solanaceae	Solanum crispum Ruiz & Pav. [2]	Solanum	crispum	Ruiz & Pav.		Elwes, H.J.		s.n.			K	24	12	1901	24 Dec 1901	Dec	Southern America	Southern South America	Chile				Baños de Chillán (38-41 S lat.)		-36.6167	-72.1167	1829	2134		1829 - 2134					Chile: Baños de Chillán (38-41 S lat.)
Solanaceae	Solanum crispum Ruiz & Pav. [2]	Solanum	crispum	Ruiz & Pav.		Philippi, R.A.		s.n.			K	0	0	0			Southern America	Southern South America	Chile			Talea			0	0	0	0							Chile, Talea
Solanaceae	Solanum crispum Ruiz & Pav. [2]	Solanum	crispum	Ruiz & Pav.		Acosta-Solís, M.	BB	181		León, M.F.	K	16	1	2004	16 Jan 2004	Jan	Southern America	Southern South America	Chile	Región IV (Coquimbo)		Elqui	sector bordering road to Pachon, 38 km SE of Gurad Control Post at Cerro Tololo		-30.2428	-70.7413	2416	0		2416			Leon, M.F. 04-1369 shrub 50-60 cm; violet corolla, no scent, simple raceme; fruit a brown berry; yellow seeds; frequent	succulent shrubland, associated with Fabiana imbricata, Haplopappus sp., Eriosyce aurata, Adesmia sp.	Chile, Región IV (Coquimbo), Elqui: sector bordering road to Pachon, 38 km SE of Gurad Control Post at Cerro Tololo
Solanaceae	Solanum crispum Ruiz & Pav. [2]	Solanum	crispum	Ruiz & Pav.		Ruiz, H.		s.n.		Pavón, J.A.	MA	0	0	0			Southern America	Southern South America	Chile				Concepcion, Marzio		-36.8333	-73.05	0	0							Chile: Concepcion, Marzio	Type of Solanum crispum Ruiz & Pav. [2] (isolectotype MA)
Solanaceae	Solanum crispum Ruiz & Pav. [2]	Solanum	crispum	Ruiz & Pav.		Ruiz, H.		s.n.		Pavón, J.A.	MA	0	0	0			Southern America	Southern South America	Chile				sin. loc.		0	0	0	0							Chile: sin. loc.	Type of Solanum crispum Ruiz & Pav. [2] (lectotype MA)
Solanaceae	Solanum crispum Ruiz & Pav. [2]	Solanum	crispum	Ruiz & Pav.		Basualto, S.		37		Gebauer, M. & Orellana, B.	MA	16	10	1986	16 Oct 1986	Oct	Southern America	Southern South America	Chile	Región VIII (Bío-Bío)	Concepción		Quebrada Honda, entre Liriquén y Tomé		-36.7	-72.9667	50	0		50					Chile, Región VIII (Bío-Bío), Concepción: Quebrada Honda, entre Liriquén y Tomé
Solanaceae	Solanum crispum Ruiz & Pav. [2]	Solanum	crispum	Ruiz & Pav.		Basualto, S.		156		Gebauer, M. & Orellana, B.	MA	13	11	1986	13 Nov 1986	Nov	Southern America	Southern South America	Chile	Región VIII (Bío-Bío)	Ñuble		Termas de Chillán, Refugio El Aserradero		-36.9167	-71.45	1240	0		1240					Chile, Región VIII (Bío-Bío), Ñuble: Termas de Chillán, Refugio El Aserradero
Solanaceae	Solanum crispum Ruiz & Pav. [2]	Solanum	crispum	Ruiz & Pav.		Ruiz, H.		s.n.			MO	0	0	0			Southern America	Western South America	Peru						0	0	0	0					Field Museum Type Photograph Collection: FM Negative #2727. Type at B.		Peru
Solanaceae	Solanum crispum Ruiz & Pav. [2]	Solanum	crispum	Ruiz & Pav.		Godfray, H.C.J.	IM-	s.n.			?	5	12	2006	5 Dec 2006	Dec	Southern America	Southern South America	Chile	Región IV (Coquimbo)			10 km south-south-west of Caimanes		-32.004	-71.2074	1200	1300		1200 - 1300					Chile, Región IV (Coquimbo): 10 km south-south-west of Caimanes
Solanaceae	Solanum crispum Ruiz & Pav. [2]	Solanum	crispum	Ruiz & Pav.		Evrard, C.		10636			BM	11	2	1985	11 Feb 1985	Feb	Southern America	Southern South America	Chile				Bee du Rio Palma [?] La carretera Austral.		0	0	0	0					Arbusté 2.50 m de haut, fl. violettes.	Forêt remaniée à Nothofagus.	Chile: Bee du Rio Palma [?] La carretera Austral.
Solanaceae	Solanum crispum Ruiz & Pav. [2]	Solanum	crispum	Ruiz & Pav.		Cuming, H.		11			BM	0	0	0			Southern America	Southern South America	Chile				[sin loc.]		0	0	0	0							Chile: [sin loc.]
Solanaceae	Solanum crispum Ruiz & Pav. [2]	Solanum	crispum	Ruiz & Pav.		Philippi, R.A.		46	a	Hohenacker, R.F.	BM	0	0	0			Southern America	Southern South America	Chile				[sin loc.]		0	0	0	0					Planta 10'.	In silvis.	Chile: [sin loc.]
Solanaceae	Solanum crispum Ruiz & Pav. [2]	Solanum	crispum	Ruiz & Pav.		Baxter, P.		26		Brownless, P.; Bustos, M.; Gardner, M.F.; Matthews, K.; Maxwell, H.S. & Rae, D.	BM	4	2	1998	4 Feb 1998	Feb	Southern America	Southern South America	Chile	Región VII (Maule)	Talca		Cordillera de Los Andes: 18 km on road to Laguna del Maule from first border post.		-35.8758	-70.657	0	0	1303				Herb to 50 cm, woody at base. Leaves glossy. Flowers purple. Fruits spherical to oval, red.	Gentle sloping screes dominated by <em>Discaria articulata</em>.	Chile, Región VII (Maule), Talca: Cordillera de Los Andes: 18 km on road to Laguna del Maule from first border post.
Solanaceae	Solanum crispum Ruiz & Pav. [2]	Solanum	crispum	Ruiz & Pav.		Baxter, P.		26		Brownless, P.; Bustos, M.; Gardner, M.F.; Matthews, K.; Maxwell, H.S. & Rae, D.	BM	4	2	1998	4 Feb 1998	Feb	Southern America	Southern South America	Chile	Región VII (Maule)	Talca		Cordillera de Los Andes: 18 km on road to Laguna del Maule from first border post.		-35.8758	-70.657	0	0	1303				Herb to 50 cm, woody at base. Leaves glossy. Flowers purple. Fruits spherical to oval, red.	Gentle sloping screes dominated by <em>Discaria articulata</em>.	Chile, Región VII (Maule), Talca: Cordillera de Los Andes: 18 km on road to Laguna del Maule from first border post.
Solanaceae	Solanum crispum Ruiz & Pav. [2]	Solanum	crispum	Ruiz & Pav.		Baxter, P.		81		Brownless, P.; Bustos, M.; Gardner, M.F.; Matthews, K.; Maxwell, H.S. & Rae, D.	BM	5	2	1998	5 Feb 1998	Feb	Southern America	Southern South America	Chile	Región VII (Maule)	Talca		Cordillera de Los Andes: Valle de Maule.		-35.9405	-70.5048	0	0	1750				Low spreading herb, woody at base. Leaves fleshy. Fruit black with a pale brown indumentum, turning orange-red when dried.	West-facing margin of stream side.	Chile, Región VII (Maule), Talca: Cordillera de Los Andes: Valle de Maule.
Solanaceae	Solanum crispum Ruiz & Pav. [2]	Solanum	crispum	Ruiz & Pav.		Cuming, H.		332			BM	0	0	1832	1832		Southern America	Southern South America	Chile				Prope Valparaiso.		0	0	0	0							Chile: Prope Valparaiso.
Solanaceae	Solanum crispum Ruiz & Pav. [2]	Solanum	crispum	Ruiz & Pav.		Colch		s.n.			BM	0	0	0			Southern America	Southern South America	Chile				Brio[?]es		0	0	0	0							Chile: Brio[?]es
Solanaceae	Solanum crispum Ruiz & Pav. [2]	Solanum	crispum	Ruiz & Pav.		Poeppig, E.F.		680			BM	0	11	0	Nov	Nov	Southern America	Southern South America	Chile				Cr. in Chil. a Concepcion ad Antuco.		-36.8	-73.0167	0	0						Frutecet. et sepib.	Chile: Cr. in Chil. a Concepcion ad Antuco.
Solanaceae	Solanum crispum Ruiz & Pav. [2]	Solanum	crispum	Ruiz & Pav.		Philippi, F.		s.n.			BM	0	0	1887	1887		Southern America	Southern South America	Chile				Temperate South America. Araucania.		-37	-72.95	0	0							Chile: Temperate South America. Araucania.
Solanaceae	Solanum crispum Ruiz & Pav. [2]	Solanum	crispum	Ruiz & Pav.		Philippi, F.		s.n.			BM	9	10	1884	9 Oct 1884	Oct	Southern America	Southern South America	Chile				[Unclear: "Llaildai"] cerros.		-32.85	-70.9667	0	0							Chile: [Unclear: "Llaildai"] cerros.
Solanaceae	Solanum crispum Ruiz & Pav. [2]	Solanum	crispum	Ruiz & Pav.		Cuming, H.		263			BM, E, GH, K	0	0	1832	1832		Southern America	Southern South America	Chile				In Chili ad Cordilleras.		0	0	0	0							Chile: In Chili ad Cordilleras.	Type of Solanum concavum Lindl. (isotypes BM, E, GH, K, K)
Solanaceae	Solanum crispum Ruiz & Pav. [2]	Solanum	crispum	Ruiz & Pav.		Anderson, J.		s.n.			BM	0	0	1826	1826		Southern America	Southern South America	Chile				Valparaiso.		-33.3333	-71.6	0	0							Chile: Valparaiso.
Solanaceae	Solanum crispum Ruiz & Pav. [2]	Solanum	crispum	Ruiz & Pav.		Miers, J.		230			BM	0	0	0					?				[sin loc.]		0	0	0	0							?: [sin loc.]
Solanaceae	Solanum crispum Ruiz & Pav. [2]	Solanum	crispum	Ruiz & Pav.		Lauderman, C.		227			BM	0	10	1939	Oct 1939	Oct	Southern America	Southern South America	Chile				Valparaiso.		-33.3333	-71.6	60	0		60			Small shrub with violet flowers.	Growing in full exposure.	Chile: Valparaiso.
Solanaceae	Solanum crispum Ruiz & Pav. [2]	Solanum	crispum	Ruiz & Pav.		Anonymous		7966			BM	0	0	0			Southern America	Southern South America	Chile				Island of Chiläe.		0	0	0	0							Chile: Island of Chiläe.
Solanaceae	Solanum crispum Ruiz & Pav. [2]	Solanum	crispum	Ruiz & Pav.		Anonymous		7967			BM	0	0	0			Southern America	Southern South America	Chile				Island of Chiläe.		0	0	0	0							Chile: Island of Chiläe.
Solanaceae	Solanum crispum Ruiz & Pav. [2]	Solanum	crispum	Ruiz & Pav.		Middleton, R.M.		s.n.			BM	29	4	1907	29 Apr 1907	Apr	Southern America	Southern South America	Chile				Santiago, Cerro San Cristobal.		-33.4667	-70.6167	0	0							Chile: Santiago, Cerro San Cristobal.
Solanaceae	Solanum crispum Ruiz & Pav. [2]	Solanum	crispum	Ruiz & Pav.		Bridges, T.		397			BM	0	0	0			Southern America	Southern South America	Chile				[sin loc.]		0	0	0	0							Chile: [sin loc.]
Solanaceae	Solanum crispum Ruiz & Pav. [2]	Solanum	crispum	Ruiz & Pav.		Moseley, H.N.		s.n.			BM	0	0	0			Southern America	Southern South America	Argentina	Mendoza			Sta Rosa de los Andes to Uspallato Pass.		-32.7833	-70.0667	0	0							Argentina, Mendoza: Sta Rosa de los Andes to Uspallato Pass.
Solanaceae	Solanum crispum Ruiz & Pav. [2]	Solanum	crispum	Ruiz & Pav.		Moseley, H.N.		s.n.			BM	0	0	0			Southern America	Southern South America	Chile				Valparaiso.		-33.3333	-71.6	0	0							Chile: Valparaiso.
Solanaceae	Solanum crispum Ruiz & Pav. [2]	Solanum	crispum	Ruiz & Pav.		Barclay, G.W.		194			BM	0	6	1836	Jun 1836	Jun	Southern America	Southern South America	Chile				Near Valparaiso.		-33.3333	-71.6	0	0					Herbaceous climber.	Soil: loam. Hab.: Mountains	Chile: Near Valparaiso.
Solanaceae	Solanum crispum Ruiz & Pav. [2]	Solanum	crispum	Ruiz & Pav.		Philippi, F.		s.n.			BM	0	0	1904	1904				?				Temperate South America.		0	0	0	0							?: Temperate South America.
Solanaceae	Solanum crispum Ruiz & Pav. [2]	Solanum	crispum	Ruiz & Pav.		Middleton, R.M.		s.n.			BM	14	11	1905	14 Nov 1905	Nov	Southern America	Southern South America	Chile				Maquehue, Temuco.		-38.7333	-72.6	0	0			Known as "natii"			In woods & clearings.	Chile: Maquehue, Temuco.
Solanaceae	Solanum crispum Ruiz & Pav. [2]	Solanum	crispum	Ruiz & Pav.		Middleton, R.M.		s.n.			BM	28	9	1905	28 Sep 1905	Sep	Southern America	Southern South America	Chile				Prov. Cautin, Rio Quepe.		-38.7167	-72.55	0	0			natii or natien		A small tree, 8 or 9 ft.		Chile: Prov. Cautin, Rio Quepe.
Solanaceae	Solanum crispum Ruiz & Pav. [2]	Solanum	crispum	Ruiz & Pav.		Germain, P.		s.n.			BM	0	0	1856	1856		Southern America	Southern South America	Chile				Cordil. de Chillan.		-36.6167	-72.0833	0	0							Chile: Cordil. de Chillan.
Solanaceae	Solanum crispum Ruiz & Pav. [2]	Solanum	crispum	Ruiz & Pav.		Downton		6			BM	0	0	0			Southern America	Southern South America	Chile				Archipelago de Chilae.		-42.6667	-73.9167	0	0							Chile: Archipelago de Chilae.
Solanaceae	Solanum crispum Ruiz & Pav. [2]	Solanum	crispum	Ruiz & Pav.		Hollermayer, A.		324			BM	0	10	1924	Oct 1924	Oct	Southern America	Southern South America	Chile	Región XIV (Los Ríos)	Valdivia	Panguipulli			-39.6333	-72.3333	150	0	ca.	150					Chile, Región XIV (Los Ríos), Valdivia, Panguipulli
Solanaceae	Solanum crispum Ruiz & Pav. [2]	Solanum	crispum	Ruiz & Pav.		Philippi, F.		s.n.			BM	0	12	1882	Dec 1882	Dec			?				Temperate South America. Cajon del Lontué.		0	0	0	0							?: Temperate South America. Cajon del Lontué.
Solanaceae	Solanum crispum Ruiz & Pav. [2]	Solanum	crispum	Ruiz & Pav.		Reed, E.C.		1869			BM	0	11	1869	Nov 1869	Nov	Southern America	Southern South America	Chile				Santiago, Cerro San Cristobal.		-33.4167	-70.6333	0	0							Chile: Santiago, Cerro San Cristobal.
Solanaceae	Solanum crispum Ruiz & Pav. [2]	Solanum	crispum	Ruiz & Pav.		Philippi, F.		s.n.		Borchers, A.	BM	6	1	1886	6 Jan 1886	Jan	Southern America	Southern South America	Chile				Rio Colorado, Paso Uspallata.		0	0	0	0							Chile: Rio Colorado, Paso Uspallata.
Solanaceae	Solanum crispum Ruiz & Pav. [2]	Solanum	crispum	Ruiz & Pav.		King, D.O.		407			BM	0	3	1927	Mar 1927	Mar	Southern America	Southern South America	Chile				Rio Blanco F.C.[?].C.		0	0	2300	0		2300					Chile: Rio Blanco F.C.[?].C.
Solanaceae	Solanum crispum Ruiz & Pav. [2]	Solanum	crispum	Ruiz & Pav.		Buchtien, O.		s.n.			BM	2	2	1903	2 Feb 1903	Feb	Southern America	Southern South America	Chile				Uspallata-Pass der chilenischen Hochcordillere (33° s. Breite): Juncal.		-33.0333	-70.0667	2300	0		2300				Auf den Bergen.	Chile: Uspallata-Pass der chilenischen Hochcordillere (33° s. Breite): Juncal.
Solanaceae	Solanum crispum Ruiz & Pav. [2]	Solanum	crispum	Ruiz & Pav.		Philippi, F.		s.n.			BM	0	0	1904	1904				?				Temperate South America.		0	0	0	0							?: Temperate South America.
Solanaceae	Solanum crispum Ruiz & Pav. [2]	Solanum	crispum	Ruiz & Pav.		Bertero, C.L.G.		1329			BM, G-DC	0	0	1835	1835		Southern America	Southern South America	Chile				Quillota		-32.8833	-71.2667	0	0						In fruticetis collium	Chile: Quillota
Solanaceae	Solanum crispum Ruiz & Pav. [2]	Solanum	crispum	Ruiz & Pav.		Lauderman, C.		227			BM	0	10	1939	Oct 1939	Oct	Southern America	Southern South America	Chile				Valparaiso.		-33.3333	-71.6	60	0		60			Small shrub with violet flowers.	Growing in full exposure.	Chile: Valparaiso.
Solanaceae	Solanum crispum Ruiz & Pav. [2]	Solanum	crispum	Ruiz & Pav.		Werdermann, E.		439			BM	0	12	1924	Dec 1924	Dec	Southern America	Southern South America	Chile	Región Metropolitana	Santiago		Prov. Santiago, Cord de Santiago, Rio San Francisco.		-33.4	-70.5333	2200	0		2200					Chile, Región Metropolitana, Santiago: Prov. Santiago, Cord de Santiago, Rio San Francisco.
Solanaceae	Solanum crispum Ruiz & Pav. [2]	Solanum	crispum	Ruiz & Pav.		Anonymous		s.n.			S	0	0	0			Southern America	Southern South America	Chile	Región VI (O'Higgins)	Colchagua		sin. loc./ sin. dat.		0	0	0	0							Chile, Región VI (O'Higgins), Colchagua: sin. loc./ sin. dat.	Type of Solanum landbeckii Phil. (isotype S)
Solanaceae	Solanum crispum Ruiz & Pav. [2]	Solanum	crispum	Ruiz & Pav.	CUL	Anonymous		2011			BM	12	7	1983	12 Jul 1983	Jul	Europe	Northern Europe	United Kingdom	England	Hampshire	Hillier Arboretum	Ampfield		0	0	0	0							United Kingdom, England, Hampshire, Hillier Arboretum: Ampfield
Solanaceae	Solanum crispum Ruiz & Pav. [2]	Solanum	crispum	Ruiz & Pav.	CUL	Anonymous		2011			BM	12	7	1983	12 Jul 1983	Jul	Europe	Northern Europe	United Kingdom	England	Hampshire	Hillier Arboretum	Ampfield		0	0	0	0							United Kingdom, England, Hampshire, Hillier Arboretum: Ampfield
Solanaceae	Solanum crispum Ruiz & Pav. [2]	Solanum	crispum	Ruiz & Pav.	CUL	Anonymous		s.n.			BM	16	6	1923	16 Jun 1923	Jun	Europe	Northern Europe	United Kingdom	Enfield	Middlesex		Myddleton House		0	0	0	0							United Kingdom, Enfield, Middlesex: Myddleton House
Solanaceae	Solanum crispum Ruiz & Pav. [2]	Solanum	crispum	Ruiz & Pav.	CUL	Anonymous		s.n.			BM	0	8	1960	Aug 1960	Aug	Europe	Northern Europe	United Kingdom	England		Exmouth	S. Devon		0	0	0	0					shrub about 7 ft tall.		United Kingdom, England, Exmouth: S. Devon
Solanaceae	Solanum crispum Ruiz & Pav. [2]	Solanum	crispum	Ruiz & Pav.		Rechinger, K.H.		64317		Rechinger, W.	B	11	12	1987	11 Dec 1987	Dec	Southern America	Southern South America	Chile	Región VIII (Bío-Bío)	Ñuble	Termas de Chillán			-36.9	-71.5167	1450	1650		1450 - 1650				Nothofagus woods	Chile, Región VIII (Bío-Bío), Ñuble, Termas de Chillán
Solanaceae	Solanum crispum Ruiz & Pav. [2]	Solanum	crispum	Ruiz & Pav.		Borchers, A.		s.n.			GOET	0	0	1880	1880		Southern America	Southern South America	Chile			Agua de la Vida			0	0	0	0							Chile, Agua de la Vida
Solanaceae	Solanum crispum Ruiz & Pav. [2]	Solanum	crispum	Ruiz & Pav.		Philippi, R.A.		482			BM, GOET, LE	0	0	1857	1857		Southern America	Southern South America	Chile	Región Metropolitana		Santiago	prope urbem		-33.45	-70.6667	0	0							Chile, Región Metropolitana, Santiago: prope urbem
Solanaceae	Solanum crispum Ruiz & Pav. [2]	Solanum	crispum	Ruiz & Pav.		Philippi, R.A.		680			GOET	0	0	0			Southern America	Southern South America	Chile	Región Metropolitana		Santiago			-33.45	-70.6667	0	0							Chile, Región Metropolitana, Santiago
Solanaceae	Solanum crispum Ruiz & Pav. [2]	Solanum	crispum	Ruiz & Pav.		Lechler, W.		827			GOET	0	0	0			Southern America	Southern South America	Chile	Región XIV (Los Ríos)		Cordillera de Ranco			0	0	0	0							Chile, Región XIV (Los Ríos), Cordillera de Ranco
Solanaceae	Solanum crispum Ruiz & Pav. [2]	Solanum	crispum	Ruiz & Pav.		Bürger, A.O.		48			GOET	0	0	1903	1903		Southern America	Southern South America	Chile	Región VII (Maule)		Cordillera de Curicó	Valle del Toro		0	0	1500	1700		1500 - 1700					Chile, Región VII (Maule), Cordillera de Curicó: Valle del Toro
Solanaceae	Solanum crispum Ruiz & Pav. [2]	Solanum	crispum	Ruiz & Pav.		Oschenius, C.C.		s.n.			GOET	0	0	1864	1864		Southern America	Southern South America	Chile	Región VIII (Bío-Bío)		Coronel			-37.0167	-73.1333	0	0							Chile, Región VIII (Bío-Bío), Coronel
Solanaceae	Solanum crispum Ruiz & Pav. [2]	Solanum	crispum	Ruiz & Pav.		Grandjot, C.		s.n.			GOET	0	10	1933	Oct 1933	Oct	Southern America	Southern South America	Chile	Región Metropolitana		Santiago			-33.45	-70.6667	0	0							Chile, Región Metropolitana, Santiago
Solanaceae	Solanum crispum Ruiz & Pav. [2]	Solanum	crispum	Ruiz & Pav.		Auerswald, B.		s.n.			BM	0	5	1843	May 1843	May	Europe	Middle Europe	Germany				Leipzig		0	0	0	0							Germany: Leipzig
Solanaceae	Solanum crispum Ruiz & Pav. [2]	Solanum	crispum	Ruiz & Pav.		Poeppig, E.F.		s.n.			LE	0	7	1827	Jul 1827	Jul	Southern America	Southern South America	Chile				sin. loc.		0	0	0	0							Chile: sin. loc.
Solanaceae	Solanum crispum Ruiz & Pav. [2]	Solanum	crispum	Ruiz & Pav.		Eschscholtz, J.F.G.		s.n.			LE	0	0	0			Southern America	Southern South America	Chile				sin. loc.		0	0	0	0							Chile: sin. loc.
Solanaceae	Solanum crispum Ruiz & Pav. [2]	Solanum	crispum	Ruiz & Pav.		Ball, J.		s.n.			LE	0	5	1882	May 1882	May	Southern America	Southern South America	Chile	Región V (Valparaíso)		Santa Rosa de los Andes			-32.8333	-70.5833	0	0							Chile, Región V (Valparaíso), Santa Rosa de los Andes
Solanaceae	Solanum crispum Ruiz & Pav. [2]	Solanum	crispum	Ruiz & Pav.		Moseley, H.N.		s.n.			LE	0	6	1876	Jun 1876	Jun	Southern America	Southern South America	Argentina	Mendoza			Santa Rosa de los Andes to Uspallato Pass		-32.8	-70.0167	0	0							Argentina, Mendoza: Santa Rosa de los Andes to Uspallato Pass
Solanaceae	Solanum crispum Ruiz & Pav. [2]	Solanum	crispum	Ruiz & Pav.		Plowman, T.		2683			LE	15	4	1969	15 Apr 1969	Apr	Southern America	Southern South America	Chile	Región Metropolitana		Farallones			0	0	2500	0		2500			shrub 1 m tall; lvs. thick, lethery; corolla dark violet; fruit a red berry	along very dry roadsides	Chile, Región Metropolitana, Farallones
Solanaceae	Solanum crispum Ruiz & Pav. [2]	Solanum	crispum	Ruiz & Pav.		Eschscholtz, J.F.G.		s.n.			LE	0	0	0			Southern America	Southern South America	Chile				sin. loc.		0	0	0	0							Chile: sin. loc.
Solanaceae	Solanum crispum Ruiz & Pav. [2]	Solanum	crispum	Ruiz & Pav.		Herb. Ledebour		s.n.			LE	0	0	1835	1835		Asia-Temperate	China	China						0	0	0	0							China
Solanaceae	Solanum crispum Ruiz & Pav. [2]	Solanum	crispum	Ruiz & Pav.		Zalensky, O.	III	81-82			LE	26	2	1968	26 Feb 1968	Feb	Southern America	Southern South America	Chile	Región VIII (Bio-Bío)	Ñuble	Río Ñuble	40-50 km desde San Fabian hacia la Cordillera, entre rio Nuble y rio Los Sauces		-36.0833	-71.7	0	0							Chile, Región VIII (Bio-Bío), Ñuble, Río Ñuble: 40-50 km desde San Fabian hacia la Cordillera, entre rio Nuble y rio Los Sauces
Solanaceae	Solanum crispum Ruiz & Pav. [2]	Solanum	crispum	Ruiz & Pav.		Buchtien, O.		s.n.			G	20	10	1904	20 Oct 1904	Oct	Southern America	Southern South America	Chile	Región XIV (Los Ríos)	V	Valdivia			-35.6	-71.9333	0	0							Chile, Región XIV (Los Ríos), V, Valdivia
Solanaceae	Solanum crispum Ruiz & Pav. [2]	Solanum	crispum	Ruiz & Pav.		Buchtien, O.		s.n.			G	22	10	1905	22 Oct 1905	Oct	Southern America	Southern South America	Chile	Región XIV (Los Ríos)	V	Valdivia			-35.6	-71.9333	0	0							Chile, Región XIV (Los Ríos), V, Valdivia
Solanaceae	Solanum crispum Ruiz & Pav. [2]	Solanum	crispum	Ruiz & Pav.		Werdermann, E.		324			G	0	10	1924	Oct 1924	Oct	Southern America	Southern South America	Chile	Región XIV (Los Ríos)	Valdivia	Panguipulli			-39.6333	-72.3333	150	0		150					Chile, Región XIV (Los Ríos), Valdivia, Panguipulli
Solanaceae	Solanum crispum Ruiz & Pav. [2]	Solanum	crispum	Ruiz & Pav.		Caldeleugh, A.		s.n.			G	0	0	0			Southern America	Southern South America	Chile	Región X (Los Lagos)	Chiloé	Chiloé			0	0	0	0							Chile, Región X (Los Lagos), Chiloé, Chiloé
Solanaceae	Solanum crispum Ruiz & Pav. [2]	Solanum	crispum	Ruiz & Pav.		Buchtien, O.		s.n.			G	28	9	1896	28 Sep 1896	Sep	Southern America	Southern South America	Chile	Región XIV (Los Ríos)	V	Valdivia			-35.6	-71.9333	0	0							Chile, Región XIV (Los Ríos), V, Valdivia
Solanaceae	Solanum crispum Ruiz & Pav. [2]	Solanum	crispum	Ruiz & Pav.		Germain, P.		s.n.			G	0	0	1856	1856		Southern America	Southern South America	Chile	Región VIII (Bío-Bío)	Ñuble	Chillán			0	0	0	0							Chile, Región VIII (Bío-Bío), Ñuble, Chillán
Solanaceae	Solanum crispum Ruiz & Pav. [2]	Solanum	crispum	Ruiz & Pav.		Sparre, B.		399		Smith	G	6	1	1954	6 Jan 1954	Jan	Southern America	Southern South America	Chile	Región XIV (Los Ríos)	Valdivia	Corral	Amargos, San Carlos		-39.8667	-73.4333	20	0		20					Chile, Región XIV (Los Ríos), Valdivia, Corral: Amargos, San Carlos
Solanaceae	Solanum crispum Ruiz & Pav. [2]	Solanum	crispum	Ruiz & Pav.		Bertero, C.L.G.		1327			G-DC	0	8	1829	Aug 1829	Aug	Southern America	Southern South America	Chile	Región V (Valparaíso)		Quillota			-32.8833	-71.2667	0	0			natri			ad sepis locis humidis	Chile, Región V (Valparaíso), Quillota
Solanaceae	Solanum crispum Ruiz & Pav. [2]	Solanum	crispum	Ruiz & Pav.		Bertero, C.L.G.		1323			G-DC	0	12	1829	Dec 1829	Dec	Southern America	Southern South America	Chile	Región V (Valparaíso)		Los Señales			0	0	0	0							Chile, Región V (Valparaíso), Los Señales
Solanaceae	Solanum crispum Ruiz & Pav. [2]	Solanum	crispum	Ruiz & Pav.		Bertero, C.L.G.		634			G-DC	0	0	1833	1833		Southern America	Southern South America	Chile			Aviluco			0	0	0	0			natri				Chile, Aviluco	Type of Solanum congestiflorum Dunal (isolectotype G-DC)
Solanaceae	Solanum crispum Ruiz & Pav. [2]	Solanum	crispum	Ruiz & Pav.		Bertero, C.L.G.		640			G-DC	0	0	1833	1833		Southern America	Southern South America	Chile	Región VI (O'Higgins)	O'Higgins	Rancagua			-34.1667	-70.75	0	0							Chile, Región VI (O'Higgins), O'Higgins, Rancagua	Type of Solanum crispum Ruiz & Pav. var. elaeagnifolium Dunal (lectotype G-DC)
Solanaceae	Solanum crispum Ruiz & Pav. [2]	Solanum	crispum	Ruiz & Pav.		Dombey, J.		s.n.			G-DC	0	0	0			Southern America	Southern South America	Chile				[on label "Perou, ex. herb. Paris 1837"]		0	0	0	0							Chile: [on label "Perou, ex. herb. Paris 1837"]	Type of Solanum crispum Ruiz & Pav. [2] (possible type ? G-DC)
Solanaceae	Solanum crispum Ruiz & Pav. [2]	Solanum	crispum	Ruiz & Pav.		Poeppig, E.F.		74	(34)		BM, F, G-DC, LE, P	0	0	1828	1828		Southern America	Southern South America	Chile				sin. loc.		0	0	0	0							Chile: sin. loc.	Type of Solanum angustifolium Lam. var. brevifolium Dunal (holotype G-DC, isotypes BM, F, LE, P)
Solanaceae	Solanum crispum Ruiz & Pav. [2]	Solanum	crispum	Ruiz & Pav.		Morrison, J.L.		16760			G	7	12	1938	7 Dec 1938	Dec	Southern America	Southern South America	Chile	Región Metropolitana	Melipilla	Las Vizcachas	ca. 10 km from La Dormida		-33.6	-70.5333	1920	0		1920			bush 0.4 m; fl. violet purple; not at all common here	rocky outcrop on steep west-facing slope	Chile, Región Metropolitana, Melipilla, Las Vizcachas: ca. 10 km from La Dormida
Solanaceae	Solanum crispum Ruiz & Pav. [2]	Solanum	crispum	Ruiz & Pav.		Worth, C.R.		16448		Morrison, J.L.	G	11	11	1938	11 Nov 1938	Nov	Southern America	Southern South America	Chile	Región IV (Coquimbo)	Ovalle	Ovalle	ca. 86 km from Ovalle on road Caren to Río Mostazal		0	0	1800	0		1800			perennial herb 1 m; flower lavender; stems very tough, suffrutescent, very common below 2000m in Central Chile	base of dry, rocky slopes	Chile, Región IV (Coquimbo), Ovalle, Ovalle: ca. 86 km from Ovalle on road Caren to Río Mostazal
Solanaceae	Solanum crispum Ruiz & Pav. [2]	Solanum	crispum	Ruiz & Pav.		Philippi, R.A.		s.n.			G	0	0	1876	1876		Southern America	Southern South America	Chile	Región Metropolitana		Santiago			-33.45	-70.6667	0	0							Chile, Región Metropolitana, Santiago
Solanaceae	Solanum crispum Ruiz & Pav. [2]	Solanum	crispum	Ruiz & Pav.		Philippi, R.A.		s.n.			G	0	0	1862	1862		Southern America	Southern South America	Chile	Región Metropolitana		Santiago			-33.45	-70.6667	0	0							Chile, Región Metropolitana, Santiago
Solanaceae	Solanum crispum Ruiz & Pav. [2]	Solanum	crispum	Ruiz & Pav.		Werdermann, E.		479			G	0	12	1927	Dec 1927	Dec	Southern America	Southern South America	Chile	Región Metropolitana		Río San Francisco	Cordillera de Santiago		-33.4	-70.5333	2200	0	ca.	2200					Chile, Región Metropolitana, Río San Francisco: Cordillera de Santiago
Solanaceae	Solanum crispum Ruiz & Pav. [2]	Solanum	crispum	Ruiz & Pav.		Philippi, R.A.		s.n.			G	0	0	1862	1862		Southern America	Southern South America	Chile	Región VI (O'Higgins)		Colchagua			-34.5833	-71.4	0	0							Chile, Región VI (O'Higgins), Colchagua
Solanaceae	Solanum crispum Ruiz & Pav. [2]	Solanum	crispum	Ruiz & Pav.		Macrae, J.		s.n.			G	0	0	1825	1825		Southern America	Southern South America	Chile			Cumbre	Andium Claustrum		0	0	0	0							Chile, Cumbre: Andium Claustrum
Solanaceae	Solanum crispum Ruiz & Pav. [2]	Solanum	crispum	Ruiz & Pav.		Macrae, J.		s.n.			G	0	0	1825	1825		Southern America	Southern South America	Chile	Región VIII (Bío-Bío)		Concepción			-36.8333	-73.05	0	0							Chile, Región VIII (Bío-Bío), Concepción
Solanaceae	Solanum crispum Ruiz & Pav. [2]	Solanum	crispum	Ruiz & Pav.		Middleton, R.M.		s.n.			G	28	9	1905	28 Sep 1905	Sep	Southern America	Southern South America	Chile	Región IX (Araucanía)	Cautín	Río Zuerpe			0	0	0	0			natri; natrén		a small tree 8-9 ft		Chile, Región IX (Araucanía), Cautín, Río Zuerpe
Solanaceae	Solanum crispum Ruiz & Pav. [2]	Solanum	crispum	Ruiz & Pav.		Middleton, R.M.		s.n.			G	28	9	1905	28 Sep 1905	Sep	Southern America	Southern South America	Chile	Región IX (Araucanía)	Cautín	Río Zuerpe			0	0	0	0					a weak shrub 6-7 ft, apparently different from <em>Solanum congestiflorum</em>		Chile, Región IX (Araucanía), Cautín, Río Zuerpe
Solanaceae	Solanum crispum Ruiz & Pav. [2]	Solanum	crispum	Ruiz & Pav.		Plowman, T.		2640			GH	30	3	1969	30 Mar 1969	Mar	Southern America	Southern South America	Chile	Región XIV (Los Ríos)	V	Valdivia	road from La Union to El Mirador		-33.4167	-70.5667	700	1000		700 - 1000			climbing vine 6 m tall	in forest	Chile, Región XIV (Los Ríos), V, Valdivia: road from La Union to El Mirador
Solanaceae	Solanum crispum Ruiz & Pav. [2]	Solanum	crispum	Ruiz & Pav.		Sparre, B.		2628			S	20	9	1947	20 Sep 1947	Sep	Southern America	Southern South America	Chile	Región IV (Coquimbo)		Elqui	Baño de Pangue		0	0	1800	0		1800			shrubby about 1 m tall	dry open fields	Chile, Región IV (Coquimbo), Elqui: Baño de Pangue
Solanaceae	Solanum crispum Ruiz & Pav. [2]	Solanum	crispum	Ruiz & Pav.		Gay, C.		s.n.			K	0	0	0			Southern America	Southern South America	Chile				sin. loc.		0	0	0	0							Chile: sin. loc.	Type of Witheringia gayana J.Rémy (isolectotype K)
Solanaceae	Solanum crispum Ruiz & Pav. [2]	Solanum	crispum	Ruiz & Pav.		Gay, C.		s.n.			K	0	0	0			Southern America	Southern South America	Chile				sin. loc.		0	0	0	0							Chile: sin. loc.	Type of Witheringia tomatillo J.Rémy (isotype K)
Solanaceae	Solanum crispum Ruiz & Pav. [2]	Solanum	crispum	Ruiz & Pav.		Poeppig, E.F.		s.n.			L	0	0	0			Southern America	Southern South America	Chile				sin. loc.		0	0	0	0							Chile: sin. loc.
Solanaceae	Solanum crispum Ruiz & Pav. [2]	Solanum	crispum	Ruiz & Pav.		Bailey, L.H.		941			BH	26	9	1939	26 Sep 1939	Sep	Southern America	Southern South America	Chile	Región VIII (Bío-Bío)		Concepción			-36.8189	-73.0503	0	0							Chile, Región VIII (Bío-Bío), Concepción
Solanaceae	Solanum crispum Ruiz & Pav. [2]	Solanum	crispum	Ruiz & Pav.		Brooke, W.M.A.		6951			F	12	11	1950	12 Nov 1950	Nov	Southern America	Southern South America	Chile	Región VIII (Bío-Bío)		Talcahuano			-36.721	-73.1079	0	0					small shrubs	coast, hillside	Chile, Región VIII (Bío-Bío), Talcahuano
Solanaceae	Solanum crispum Ruiz & Pav. [2]	Solanum	crispum	Ruiz & Pav.		Germain, P.		s.n.			F	0	0	1856	1856		Southern America	Southern South America	Chile	Región VIII (Bío-Bío)	Prov. Ñuble	Chillán			-36.9019	-71.4043	0	0							Chile, Región VIII (Bío-Bío), Prov. Ñuble, Chillán
Solanaceae	Solanum crispum Ruiz & Pav. [2]	Solanum	crispum	Ruiz & Pav.		Montero, G.		33	A		F	13	10	1926	13 Oct 1926	Oct	Southern America	Southern South America	Chile	Región VI (O'Higgins)	prov. Colchagua	Cerro Echaurrina	San Fernando		-34.597	-71.172	0	0							Chile, Región VI (O'Higgins), prov. Colchagua, Cerro Echaurrina: San Fernando
Solanaceae	Solanum crispum Ruiz & Pav. [2]	Solanum	crispum	Ruiz & Pav.		Dombey, J.		s.n.			F	0	0	0			Southern America	Southern South America	Chile	Región VIII (Bío-Bío)		Concepción			-36.818	-73.0502	0	0							Chile, Región VIII (Bío-Bío), Concepción	Type of Solanum crispum Ruiz & Pav. [2] (possible type ? F)
Solanaceae	Solanum crispum Ruiz & Pav. [2]	Solanum	crispum	Ruiz & Pav.		Borchers, A.		s.n.			F	9	10	1884	9 Oct 1884	Oct	Southern America	Southern South America	Chile	Región V (Valparaíso)		Llaillai	"Atacama"		-32.8376	-70.9555	0	0			natri			cerros	Chile, Región V (Valparaíso), Llaillai: "Atacama"
Solanaceae	Solanum crispum Ruiz & Pav. [2]	Solanum	crispum	Ruiz & Pav.		Styles, J.		s.n.			PH	0	0	0			Southern America	Southern South America	Chile				sin. loc.		0	0	0	0							Chile: sin. loc.
Solanaceae	Solanum crispum Ruiz & Pav. [2]	Solanum	crispum	Ruiz & Pav.		Styles, J.		s.n.			PH	0	0	0			Southern America	Southern South America	Chile				sin. loc.		0	0	0	0							Chile: sin. loc.
Solanaceae	Solanum cutervanum Zahlbr.	Solanum	cutervanum	Zahlbr.		Weberbauer, A.		6700			F, GH, MOL, US	0	0	1909	1909		Southern America	Western South America	Peru	San Martín	Huallaga	Huallaga			0	0	0	0							Peru, San Martín, Huallaga, Huallaga	Type of Solanum aureum Dunal var. angustelanceolatum Bitter (lectotype F, isolectotypes GH, MOL, US)
Solanaceae	Solanum cutervanum Zahlbr.	Solanum	cutervanum	Zahlbr.		León, B.		5200		Ramírez, O.	BM	12	6	2001	12 Jun 2001	Jun	Southern America	Western South America	Peru				Distrito de Huicongo, valle de Ruibarbos		-7.835	-77.3677	3650	3700		3650 - 3700			árbol 2 m; flores lilas		Peru: Distrito de Huicongo, valle de Ruibarbos
Solanaceae	Solanum cutervanum Zahlbr.	Solanum	cutervanum	Zahlbr.		Perea, J.		702		Francis, R.; Mateo, C. & Ortiz, G.	BM	10	10	2003	10 Oct 2003	Oct	Southern America	Western South America	Peru	Pasco	Oxapampa		Distrito Huancabamba, localidad de Lanturachi, sector Santa Barbara, camino a Milpo		-10.3667	-75.6	2824	0		2824			arbolito de 3 m; frutos marrones y verdes		Peru, Pasco, Oxapampa: Distrito Huancabamba, localidad de Lanturachi, sector Santa Barbara, camino a Milpo
Solanaceae	Solanum cutervanum Zahlbr.	Solanum	cutervanum	Zahlbr.		Harling, G.		26713		Ståhl, B.J.	MO	26	2	1993	26 Feb 1993	Feb	Southern America	Western South America	Ecuador	Azuay/Morona santiago			road Gualaceo-Limón, at the pass point, La Virgen		-1.75	-79.8167	3500	0	ca.	3500			clambering or decumbent shrub, ca. 2 m; corolla violet	low páramo scrub	Ecuador, Azuay/Morona santiago: road Gualaceo-Limón, at the pass point, La Virgen
Solanaceae	Solanum cutervanum Zahlbr.	Solanum	cutervanum	Zahlbr.		Cerón, C.E.		15542			MO	3	7	1991	3 Jul 1991	Jul	Southern America	Western South America	Ecuador	Azuay	Cantón Cuenca	Cuenca	Cuenca, Parroquia Cumbe		-3.02567	-79.2387	2682	0		2682	venenoso		arbusto silvestre	estepa espinosa montano bajo	Ecuador, Azuay, Cantón Cuenca, Cuenca: Cuenca, Parroquia Cumbe
Solanaceae	Solanum cutervanum Zahlbr.	Solanum	cutervanum	Zahlbr.		Ruiz, H.		s.n.		Pavón, J.A.	MA	0	0	0			Southern America	Western South America	Peru				sin. loc.		0	0	0	0							Peru: sin. loc.	Type of Solanum angustifolium Ruiz & Pav. [4] (lectotype MA)
Solanaceae	Solanum cutervanum Zahlbr.	Solanum	cutervanum	Zahlbr.		Ruiz, H.		s.n.		Pavón, J.A.	MA	0	0	0			Southern America	Western South America	Peru				sin. loc.		0	0	0	0							Peru: sin. loc.	Type of Solanum angustifolium Ruiz & Pav. [4] (isolectotype MA)
Solanaceae	Solanum cutervanum Zahlbr.	Solanum	cutervanum	Zahlbr.		Ruiz, H.		s.n.		Pavón, J.A.	MA	0	0	0			Southern America	Western South America	Peru				sin. loc.		0	0	0	0							Peru: sin. loc.	Type of Solanum angustifolium Ruiz & Pav. [4] (isolectotype MA)
Solanaceae	Solanum cutervanum Zahlbr.	Solanum	cutervanum	Zahlbr.		Sagástegui, A.		8251		Cabanillas S, J. & Dios C, O.	MO	22	7	1975	22 Jul 1975	Jul	Southern America	Western South America	Peru	Piura	Huancabamba	Mitopampa	Mitopampa (Huancabamba - Cuello del Indio).		-5.31667	-79.5	2650	0		2650			Arbusto con flores azulinas.		Peru, Piura, Huancabamba, Mitopampa: Mitopampa (Huancabamba - Cuello del Indio).
Solanaceae	Solanum cutervanum Zahlbr.	Solanum	cutervanum	Zahlbr.		Díaz, C.		9597		Campos, J.; Guevara, T. & Tineo, E.	MO	16	6	1998	16 Jun 1998	Jun	Southern America	Western South America	Peru	Cajamarca	Jaén		Sallique. Localidad de Lanchal: La Cocha. Bosque arbóreo.		-5.653	-79.308	2960	0		2960			Liana, flores lila, frutos verde-negruscos.		Peru, Cajamarca, Jaén: Sallique. Localidad de Lanchal: La Cocha. Bosque arbóreo.
Solanaceae	Solanum cutervanum Zahlbr.	Solanum	cutervanum	Zahlbr.		Díaz, C.		9779		Campos, J.; Guevara, T. & Tineo, E.	MO	30	6	1998	30 Jun 1998	Jun	Southern America	Western South America	Peru	Cajamarca	Jaén		Sallique. Quebrada grande, ruta entre La Cocha y Tablón. Bosque arbóreo intervenido.		-5.65167	-79.308	2770	2900		2770 - 2900			Bejuco, flores lilas, frutos negros.		Peru, Cajamarca, Jaén: Sallique. Quebrada grande, ruta entre La Cocha y Tablón. Bosque arbóreo intervenido.
Solanaceae	Solanum cutervanum Zahlbr.	Solanum	cutervanum	Zahlbr.		Díaz, C.		8853		Peña, A.	MO	7	12	1996	7 Dec 1996	Dec	Southern America	Western South America	Peru	Amazonas	Luya	Camporedondo	Camporedondo, Tullanya, base Cerro Huicsocunga. Vegetacion arbustiva ca. 3. Suelo muy húmedo.		-6.08917	-78.326	3075	0		3075			Arbusto 2.80 m. Flores lila, estambres amarillos.		Peru, Amazonas, Luya, Camporedondo: Camporedondo, Tullanya, base Cerro Huicsocunga. Vegetacion arbustiva ca. 3. Suelo muy húmedo.
Solanaceae	Solanum cutervanum Zahlbr.	Solanum	cutervanum	Zahlbr.		Campos, J.		5102		Díaz, C.; Guevara, T. & Tineo, H.	MO	26	6	1998	26 Jun 1998	Jun	Southern America	Western South America	Peru	Cajamarca	Jaén		Sallique. Localidad El Páramo. Pajonal de Puna.		-5.67533	-79.2408	3300	0		3300			Sufrútice 0.5 m, flores y frutos morados.		Peru, Cajamarca, Jaén: Sallique. Localidad El Páramo. Pajonal de Puna.
Solanaceae	Solanum cutervanum Zahlbr.	Solanum	cutervanum	Zahlbr.		Jelski, C. de		30			MO	0	0	0			Southern America	Western South America	Peru						0	0	0	0					Field Museum Type Photograph Collection: FM Negative #33065. Type at W.		Peru
Solanaceae	Solanum cutervanum Zahlbr.	Solanum	cutervanum	Zahlbr.		Campos, J.		5183		Díaz, C.; Tineo, H. & Guevara, T.	BM, MO	2	7	1998	2 Jul 1998	Jul	Southern America	Western South America	Peru	Cajamarca	Jaén		Sallique. Quebrada Grande. Camino entre La Cocha y Tablón. Relicto de bosque primario.		-5.67633	-79.259	2750	0		2750			Bejuco, flores moradas, frutos verde-negruscos.		Peru, Cajamarca, Jaén: Sallique. Quebrada Grande. Camino entre La Cocha y Tablón. Relicto de bosque primario.
Solanaceae	Solanum cutervanum Zahlbr.	Solanum	cutervanum	Zahlbr.		Bird, R.M.		1389			MO	0	0	1965	1965		Southern America	Western South America	Peru	Huánuco	Huánuco	Huánuco	Province of Huánuco or Pachitea. Vicinity of Huánuco. [Fieldbook information missing].		0	0	1900	3700		1900 - 3700					Peru, Huánuco, Huánuco, Huánuco: Province of Huánuco or Pachitea. Vicinity of Huánuco. [Fieldbook information missing].
Solanaceae	Solanum cutervanum Zahlbr.	Solanum	cutervanum	Zahlbr.		Leiva G, S.		1485		Chuna, P. & Cadle, J.	BM	12	8	1994	12 Aug 1994	Aug	Southern America	Western South America	Peru	Cajamarca	Chota	Bosque El Pargo	Entre Llama y Huambos.		-6.485	-79.2517	3010	0		3010			Arbusto de cerca de 2 m. de alto. Flores blancas con lóbulos morados. Bayas negras.	Borde de camino, entre arbustos.	Peru, Cajamarca, Chota, Bosque El Pargo: Entre Llama y Huambos.
Solanaceae	Solanum cutervanum Zahlbr.	Solanum	cutervanum	Zahlbr.		Madsen, J.E.		85561			BM	19	1	1989	19 Jan 1989	Jan	Southern America	Western South America	Ecuador	Loja		Parque Nacional Podocarpus	Above Cajanuma. Trail from 'Centro de Información' toward 'Lagunas de Compadre'.		-4.08333	-79.1667	3100	3200		3100 - 3200			Flowers violet. Berries black.	Just above forest limit. Paramo-scrub and ridge-top vegetation.	Ecuador, Loja, Parque Nacional Podocarpus: Above Cajanuma. Trail from 'Centro de Información' toward 'Lagunas de Compadre'.
Solanaceae	Solanum cutervanum Zahlbr.	Solanum	cutervanum	Zahlbr.		Jørgensen, P.M.		747		Ulloa, C.; León, S.; Vargas, H. & Lozano, P.	BM	22	11	1994	22 Nov 1994	Nov	Southern America	Western South America	Ecuador	Loja			Cordillera de Las Lagunitas. Amaluza-Jimbura-Zumba, Km 36.		-4.7225	-79.4333	3390	0		3390			Shrub 0.8 m. Flowers purple. Stamens yellow. Fruits black.	Shrubby vegetation and surrounding páramo and subpáramo.	Ecuador, Loja: Cordillera de Las Lagunitas. Amaluza-Jimbura-Zumba, Km 36.
Solanaceae	Solanum cutervanum Zahlbr.	Solanum	cutervanum	Zahlbr.		Díaz, C.		9779		Campos, J.; Guevara, T. & Tineo, E.	BM	30	7	1998	30 Jul 1998	Jul	Southern America	Western South America	Peru	Cajamarca	Jaén	Sallique	Quebrada grande, ruta entre La Cocha y Tablón		0	0	2770	2900		2770 - 2900			bejuco; flores lilas; frutos negros	bosque arboreo intervenido	Peru, Cajamarca, Jaén, Sallique: Quebrada grande, ruta entre La Cocha y Tablón
Solanaceae	Solanum cutervanum Zahlbr.	Solanum	cutervanum	Zahlbr.		Young, K.		1573			K	0	0	0			Southern America	Western South America	Peru	San Martín	Mariscal Cáceres	Parque Nacional Rio Abiseo	Puerta del Monte	ca.	-7	-77	3200	0		3200			5-10 m tree; purple white petals, yellow stamens	forest patch (P12) above timberline; montane rainforest	Peru, San Martín, Mariscal Cáceres, Parque Nacional Rio Abiseo: Puerta del Monte
Solanaceae	Solanum cutervanum Zahlbr.	Solanum	cutervanum	Zahlbr.		Young, K.		3763			K	13	6	1986	13 Jun 1986	Jun	Southern America	Western South America	Peru	San Martín	Mariscal Cáceres	Parque Nacional Rio Abiseo	Chochos	ca.	-7	-77	3450	0		3450			liana; violet corolla, yellow stamens	forest patch (C9) above timberline	Peru, San Martín, Mariscal Cáceres, Parque Nacional Rio Abiseo: Chochos
Solanaceae	Solanum cutervanum Zahlbr.	Solanum	cutervanum	Zahlbr.		Young, K.		2378			K	24	11	1985	24 Nov 1985	Nov	Southern America	Western South America	Peru	San Martín	Mariscal Cáceres	Parque Nacional Rio Abiseo	Chochos	ca.	-7	-77	3400	0		3400			4 m tree; purple fruits	small forest patch (C12) above timberline	Peru, San Martín, Mariscal Cáceres, Parque Nacional Rio Abiseo: Chochos
Solanaceae	Solanum cutervanum Zahlbr.	Solanum	cutervanum	Zahlbr.		Young, K.		2357			K	25	11	1985	25 Nov 1985	Nov	Southern America	Western South America	Peru	San Martín	Mariscal Cáceres	Parque Nacional Rio Abiseo	Chochos	ca.	-7	-77	3500	0		3500			4 m tree; green fruits, turning purple	forst patch (c15) above timberline	Peru, San Martín, Mariscal Cáceres, Parque Nacional Rio Abiseo: Chochos
Solanaceae	Solanum cutervanum Zahlbr.	Solanum	cutervanum	Zahlbr.		Young, K.		1987			K	22	11	1985	22 Nov 1985	Nov	Southern America	Western South America	Peru	San Martín	Mariscal Cáceres	Parque Nacional Rio Abiseo	Puerto del Monte	ca.	-7	-77	3300	0		3300			4 m tree; green fruits, turning purple	small forest patch (C11) above timberline	Peru, San Martín, Mariscal Cáceres, Parque Nacional Rio Abiseo: Puerto del Monte
Solanaceae	Solanum cutervanum Zahlbr.	Solanum	cutervanum	Zahlbr.		Young, K.		1948			K	21	11	1985	21 Nov 1985	Nov	Southern America	Western South America	Peru	San Martín	Mariscal Cáceres	Parque Nacional Rio Abiseo	Puerto del Monte	ca.	-7	-77	3450	0		3450			5-8 m tree; purple fruit and petals	forest patch (P4) above timberline	Peru, San Martín, Mariscal Cáceres, Parque Nacional Rio Abiseo: Puerto del Monte
Solanaceae	Solanum cutervanum Zahlbr.	Solanum	cutervanum	Zahlbr.		Young, K.		2511			K	24	11	1985	24 Nov 1985	Nov	Southern America	Western South America	Peru	San Martín	Mariscal Cáceres	Parque Nacional Rio Abiseo	Chochos	ca.	-7	-77	3400	0		3400			2-4 m tree; white petals, yellow stamens, green fruits	small forest patch above timberline (C11)	Peru, San Martín, Mariscal Cáceres, Parque Nacional Rio Abiseo: Chochos
Solanaceae	Solanum cutervanum Zahlbr.	Solanum	cutervanum	Zahlbr.		Acleto, C.		294			USM	3	6	1961	3 Jun 1961	Jun	Southern America	Western South America	Peru	Piura	Huancabamba	El Tambo			-9.94333	-75.8667	0	0						sobre rocas	Peru, Piura, Huancabamba, El Tambo
Solanaceae	Solanum cutervanum Zahlbr.	Solanum	cutervanum	Zahlbr.		Young, K.		3866			K, MOL, USM	3	7	1986	3 Jul 1986	Jul	Southern America	Western South America	Peru	San Martín	Mariscal Cáceres	Parque Nacional Rio Abiseo		ca.	-7	-77	3400	0		3400			liana or climbing tree; fruit green	forst patch (P12) isolated above timberline	Peru, San Martín, Mariscal Cáceres, Parque Nacional Rio Abiseo
Solanaceae	Solanum cutervanum Zahlbr.	Solanum	cutervanum	Zahlbr.		Young, K.		4475		León, B.	USM	11	7	1987	11 Jul 1987	Jul	Southern America	Western South America	Peru	San Martín	Mariscal Cáceres	Parque Nacional Rio Abiseo	along trail to El Mirador, Puerta del Monte, NW corner of Park	ca.	-7	-77	3100	3300		3100 - 3300			3 m tree; rhomboid petals; white pubescent axes		Peru, San Martín, Mariscal Cáceres, Parque Nacional Rio Abiseo: along trail to El Mirador, Puerta del Monte, NW corner of Park
Solanaceae	Solanum cutervanum Zahlbr.	Solanum	cutervanum	Zahlbr.		Wurdack, J.J.		1704			USM	18	8	1962	18 Aug 1962	Aug	Southern America	Western South America	Peru	Amazonas	Chachapoyas	Cerros de Calla-calla	uppermost slopes and summit, near kms 403-407 of Balsas-Leimebamba road		-6.91667	-77.75	3400	3550		3400 - 3550			shrub 4 m; infrequent; corolla white; fruit black-purple	in wooded ravine	Peru, Amazonas, Chachapoyas, Cerros de Calla-calla: uppermost slopes and summit, near kms 403-407 of Balsas-Leimebamba road
Solanaceae	Solanum cutervanum Zahlbr.	Solanum	cutervanum	Zahlbr.		Gentry, A.H.		74897		Díaz, C. & Ortiz, R.	MO, USM	18	9	1991	18 Sep 1991	Sep	Southern America	Western South America	Peru	Cajamarca		El Pargo	16 km E of Tunas Pampa, ca. 42 km E of Llama on road to Huambos		-6.5	-79.05	3000	0		3000			liana; flowers green		Peru, Cajamarca, El Pargo: 16 km E of Tunas Pampa, ca. 42 km E of Llama on road to Huambos
Solanaceae	Solanum cutervanum Zahlbr.	Solanum	cutervanum	Zahlbr.		Díaz, C.		10908		Campos, J.	BM, MO, USM	8	11	1999	8 Nov 1999	Nov	Southern America	Western South America	Peru	Cajamarca	Jaén	Paramillo de Pomahuaca	antes del pajonal		-5.92383	-79.2223	3200	0		3200			arbusto 1 m; flores lilas; frutos verdes	formación arbustiva	Peru, Cajamarca, Jaén, Paramillo de Pomahuaca: antes del pajonal
Solanaceae	Solanum cutervanum Zahlbr.	Solanum	cutervanum	Zahlbr.		Young, K.		2809			K, MOL, USM	14	2	1986	14 Feb 1986	Feb	Southern America	Western South America	Peru	San Martín	Mariscal Cáceres	Parque Nacional Rio Abiseo	Chochos	ca.	-7	-77	3400	0		3400			purple corolla, yellow stamens; 5 m tree	forest patch (C1) isolated above timberline	Peru, San Martín, Mariscal Cáceres, Parque Nacional Rio Abiseo: Chochos
Solanaceae	Solanum cutervanum Zahlbr.	Solanum	cutervanum	Zahlbr.		Cano, A.		16766		Mendoza, W. & Valencia, N.	USM	27	7	2006	27 Jul 2006	Jul	Southern America	Western South America	Peru	Piura	Huancabamba	Carmen de la Frontera	alturas de Nueva York [0679031/9457026 - 0677081/9457378]		-5.02667	-79.3433	3280	3550		3280 - 3550			arbusto 1.5 m; flores moradas (claro); fruto negro; escaso	ladera rocosa, suelo organico, profundo en partes con menos pendiente, muy húmedo, bosque enano y páramo, con dominancia de <em>Neurolepis aristata</em>	Peru, Piura, Huancabamba, Carmen de la Frontera: alturas de Nueva York [0679031/9457026 - 0677081/9457378]
Solanaceae	Solanum cutervanum Zahlbr.	Solanum	cutervanum	Zahlbr.		Gentry, A.H.		74570		Díaz, C. & Ortiz, R.	MO, USM	8	9	1991	8 Sep 1991	Sep	Southern America	Western South America	Peru	Cajamarca		El Pargo	42 km E of Llama, ca. 14 km SE of Tunas Pampas		-6.5	-79.5167	3000	0		3000			shrub 2 m; flowers lavender	high Andean forest	Peru, Cajamarca, El Pargo: 42 km E of Llama, ca. 14 km SE of Tunas Pampas
Solanaceae	Solanum cutervanum Zahlbr.	Solanum	cutervanum	Zahlbr.		Díaz, C.		9597		Campos, J.; Guevara, T. & Tineo, E.	USM	16	6	1998	16 Jun 1998	Jun	Southern America	Western South America	Peru	Cajamarca	Jaén	Lanchal	La Concha, Dist. Sallique		-5.67533	-79.2342	2960	0		2960			liana; flores lila; frutos verde-negruscos	bosque arbóreo	Peru, Cajamarca, Jaén, Lanchal: La Concha, Dist. Sallique
Solanaceae	Solanum cutervanum Zahlbr.	Solanum	cutervanum	Zahlbr.		Acosta-Solís, M.		7786			F	12	4	1944	12 Apr 1944	Apr	Southern America	Western South America	Ecuador	Loja		Las Chinchas	region central		-3.96733	-79.471	2250	0		2250			leñosa; flores lilas		Ecuador, Loja, Las Chinchas: region central
Solanaceae	Solanum cutervanum Zahlbr.	Solanum	cutervanum	Zahlbr.		Harling, G.		8454		Storm, G. & Strom, B.	MO	18	4	1968	18 Apr 1968	Apr	Southern America	Western South America	Ecuador	Azuay	Cantón Sevilla de Oro	Sevilla de Oro			-2.95717	-78.6523	2950	0	ca.	2950			slender shrub ca. 2 m; corolla pale violet; fruit browish black		Ecuador, Azuay, Cantón Sevilla de Oro, Sevilla de Oro
Solanaceae	Solanum cutervanum Zahlbr.	Solanum	cutervanum	Zahlbr.		Jørgensen, P.M.		786		Ulloa, C.; León, S.; Vargas, H. & Lozano, P.	MO	22	11	1994	22 Nov 1994	Nov	Southern America	Western South America	Ecuador	Loja		Cordillera de las Lagunitas	Amaluza-Jimbura-Zumba, km 41		-4.7425	-79.4188	3270	0		3270			shrub; flowers purple	páramo	Ecuador, Loja, Cordillera de las Lagunitas: Amaluza-Jimbura-Zumba, km 41
Solanaceae	Solanum cutervanum Zahlbr.	Solanum	cutervanum	Zahlbr.		Díaz, C.		2719		Osores, H. & Vásquez, V.	MO, NY	14	1	1988	14 Jan 1988	Jan	Southern America	Western South America	Peru	Piura	Huancabamba		carretera entre Canchaque y Huancabamba		-5.25933	-79.4833	2800	3000		2800 - 3000			arbusto 2 m; flores lila, anteras amarillas; frutos verdes		Peru, Piura, Huancabamba: carretera entre Canchaque y Huancabamba
Solanaceae	Solanum cutervanum Zahlbr.	Solanum	cutervanum	Zahlbr.		Camp, W.H.	E-	4698			MO	14	8	1945	14 Aug 1945	Aug	Southern America	Western South America	Ecuador	Azuay	Cantón Sevilla de Oro	Sevilla de Oro	eastern Cordillera, 4-6 km N of village		-2.89283	-78.976	2743	3		2743 - 3			plants sprawling, to 1 m; leaves deep green, nitid above, scurfy below, the stems and leaves dull ochraceous; corolla deep purplish lavender; fruit becoming dark purplish		Ecuador, Azuay, Cantón Sevilla de Oro, Sevilla de Oro: eastern Cordillera, 4-6 km N of village
Solanaceae	Solanum cutervanum Zahlbr.	Solanum	cutervanum	Zahlbr.		Weberbauer, A.		3310			MOL	0	0	0			Southern America	Western South America	Peru	Huánuco	Huamalíes	Monzón	cerros al sudoeste de Monzón		0	0	3500	3700		3500 - 3700					Peru, Huánuco, Huamalíes, Monzón: cerros al sudoeste de Monzón
Solanaceae	Solanum cutervanum Zahlbr.	Solanum	cutervanum	Zahlbr.		Ruiz, H.		s.n.		Pavón, J.	LE	0	0	0			Southern America	Western South America	Peru						0	0	0	0							Peru	Type of Solanum angustifolium Ruiz & Pav. [4] (isolectotype LE)
Solanaceae	Solanum cutervanum Zahlbr.	Solanum	cutervanum	Zahlbr.		Cano, A.		7439		Young, K.; León, B. & Roque, J.	USM	30	6	1996	30 Jun 1996	Jun	Southern America	Western South America	Peru	San Martín	Mariscal Cáceres	Parque Nacional Rio Abiseo	cerro al sur de campamento Chochas		-7.70062	-77.2813	3500	3750		3500 - 3750			arbusto 1-2 m; frecuente; flores lilas; frutos negras	pajonal arbustivo	Peru, San Martín, Mariscal Cáceres, Parque Nacional Rio Abiseo: cerro al sur de campamento Chochas
Solanaceae	Solanum cutervanum Zahlbr.	Solanum	cutervanum	Zahlbr.		Díaz, C.		9779		Campos, J.; Guevara, T. & Tineo, E.	MOL	30	6	1998	30 Jun 1998	Jun	Southern America	Western South America	Peru	Cajamarca	Jaén	Jaén	Jaén		-5.7824	-78.8948	2770	2900		2770 - 2900			Bejuco, flores lilas, frutos negros		Peru, Cajamarca, Jaén, Jaén: Jaén
[truncated: 7,911 more rows]
